# Supplementary material for: Rutaecarpine Increases Anticancer Drug Sensitivity in Drug-Resistant Cells through MARCH8-Dependent ABCB1 Degradation
Source: Biomedicines. 2021 Sep 2;9(9):1143. doi: 10.3390/biomedicines9091143 (PMC8466742; doi:10.3390/biomedicines9091143)
Supplement: Supplementary file 1 [file biomedicines-09-01143-s001.zip]

Archive with 2 entries (2 files):
- supplementary figures.pdf
- Table S1.xlsx
