# Supplementary material for: Rutaecarpine Increases Anticancer Drug Sensitivity in Drug-Resistant Cells through MARCH8-Dependent ABCB1 Degradation
Source: Biomedicines. 2021 Sep 2;9(9):1143. doi: 10.3390/biomedicines9091143 (PMC8466742; doi:10.3390/biomedicines9091143)
Supplement: Supplementary file 1 [file biomedicines-09-01143-s001.zip › Table S1.xlsx]

## Sheet: sheet1
gene_id	gene_name	description	length	ADR_Ctrl_count	ADR_72h_count	ADR_Ctrl_tpm	ADR_72h_tpm	fc	log2fc	pvalue	padjust	significant	regulate	nr	go	KO_id	KO_name	paths	cog	cog_description	pfam	swissprot	entrez
ENSG00000285508	AL034430.1	novel protein	882	0.01	51.24	0	5.32	6245.11	12.6085	1.59465e-07	9.53794e-07	yes	up	AAG23823.1(PNAS-117 [Homo sapiens])	GO:0016021(cellular_component:integral component of membrane); GO:0016020(cellular_component:membrane)
ENSG00000123496	IL13RA2	interleukin 13 receptor subunit alpha 2 [Source:HGNC Symbol;Acc:HGNC:5975]	1338	0	50	0	2.7	121.88	6.92931	2.68143e-14	2.76162e-13	yes	up	NP_000631.1(interleukin-13 receptor subunit alpha-2 precursor [Homo sapiens])	GO:0009897(cellular_component:external side of plasma membrane); GO:0019955(molecular_function:cytokine binding); GO:0005615(cellular_component:extracellular space); GO:0043235(cellular_component:receptor complex); GO:0016021(cellular_component:integral component of membrane); GO:0016020(cellular_component:membrane); GO:0043305(biological_process:negative regulation of mast cell degranulation); G…	K05077	IL13RA2, CD213A2	map04060(Cytokine-cytokine receptor interaction); map04630(Jak-STAT signaling pathway)	ENOG4111JMU(U:Intracellular trafficking, secretion, and vesicular transport)	ENOG4111JMU(interleukin 13 receptor, alpha 2)	PF09240.10(IL6Ra-bind:Interleukin-6 receptor alpha chain, binding); PF09067.10(EpoR_lig-bind:Erythropoietin receptor, ligand binding)	sp|Q14627|I13R2_HUMAN(Interleukin-13 receptor subunit alpha-2 OS=Homo sapiens OX=9606 GN=IL13RA2 PE=1 SV=1)	3598
ENSG00000253304	TMEM200B	transmembrane protein 200B [Source:HGNC Symbol;Acc:HGNC:33785]	2553	0	32.26	0	0.93	78.6367	6.29713	5.63045e-10	4.22128e-09	yes	up	XP_011539759.1(transmembrane protein 200B isoform X1 [Homo sapiens])	GO:0016021(cellular_component:integral component of membrane); GO:0016020(cellular_component:membrane)				ENOG41106JF(S:Function unknown)	ENOG41106JF(Transmembrane protein 200A)	PF10177.9(DUF2371:Uncharacterised conserved protein (DUF2371))	sp|Q69YZ2|T200B_HUMAN(Transmembrane protein 200B OS=Homo sapiens OX=9606 GN=TMEM200B PE=2 SV=1)	399474
ENSG00000140379	BCL2A1	BCL2 related protein A1 [Source:HGNC Symbol;Acc:HGNC:991]	780	1	63	0.1	7.75	76.7841	6.26274	4.35803e-18	5.65623e-17	yes	up	XP_024088414.1(bcl-2-related protein A1 isoform X1 [Pongo abelii])	GO:0005737(cellular_component:cytoplasm); GO:0007568(biological_process:aging); GO:0008630(biological_process:intrinsic apoptotic signaling pathway in response to DNA damage); GO:0006915(biological_process:apoptotic process); GO:0043066(biological_process:negative regulation of apoptotic process); GO:0097192(biological_process:extrinsic apoptotic signaling pathway in absence of ligand); GO:005140…	K02162	BCL2A1	map05202(Transcriptional misregulation in cancer); map04064(NF-kappa B signaling pathway); map04210(Apoptosis); map05221(Acute myeloid leukemia)	ENOG41123S0(U:Intracellular trafficking, secretion, and vesicular transport)	ENOG41123S0(bcl-2-related)	PF00452.19(Bcl-2:Apoptosis regulator proteins, Bcl-2 family)	sp|Q16548|B2LA1_HUMAN(Bcl-2-related protein A1 OS=Homo sapiens OX=9606 GN=BCL2A1 PE=1 SV=1)	597
ENSG00000285565	AL671762.1	novel transcript	1338	4.9	211.61	0.24	12.59	52.6345	5.71794	3.23554e-57	1.40181e-55	yes	up	XP_004087142.1(PREDICTED: heat shock 70 kDa protein 1A/1B isoform X1 [Nomascus leucogenys])	GO:0090084(biological_process:negative regulation of inclusion body assembly); GO:0032436(biological_process:positive regulation of proteasomal ubiquitin-dependent protein catabolic process); GO:0005783(cellular_component:endoplasmic reticulum); GO:0030308(biological_process:negative regulation of cell growth); GO:0031072(molecular_function:heat shock protein binding); GO:0034605(biological_proce…	K03283	HSPA1s	map04141(Protein processing in endoplasmic reticulum); map04144(Endocytosis); map05162(Measles); map05145(Toxoplasmosis); map03040(Spliceosome); map04010(MAPK signaling pathway); map05134(Legionellosis); map04612(Antigen processing and presentation); map04213(Longevity regulating pathway - multiple species); map04915(Estrogen signaling pathway)	COG0443(O:Posttranslational modification, protein turnover, chaperones)	COG0443(Heat shock protein)		sp|P0DMV8|HS71A_HUMAN(Heat shock 70 kDa protein 1A OS=Homo sapiens OX=9606 GN=HSPA1A PE=1 SV=1)
ENSG00000282416	AC092299.1	novel pseudogene	757	0	20.69	0	2.7	50.4337	5.65632	6.22469e-07	3.52281e-06	yes	up	XP_014198583.2(LOW QUALITY PROTEIN: putative uncharacterized protein FLJ44672 [Pan paniscus])					ENOG41118AN(S:Function unknown); ENOG4110P4Q(S:Function unknown)	ENOG41118AN(-); ENOG4110P4Q(-)
ENSG00000162892	IL24	interleukin 24 [Source:HGNC Symbol;Acc:HGNC:11346]	1320	0	18.74	0	0.74	45.6804	5.5135	2.14228e-06	1.14121e-05	yes	up	NP_001172085.1(interleukin-24 isoform 3 precursor [Homo sapiens])	GO:0008284(biological_process:positive regulation of cell proliferation); GO:0008285(biological_process:negative regulation of cell proliferation); GO:0005125(molecular_function:cytokine activity); GO:0071222(biological_process:cellular response to lipopolysaccharide); GO:0005615(cellular_component:extracellular space); GO:0030336(biological_process:negative regulation of cell migration); GO:0042…	K05444	IL19	map04630(Jak-STAT signaling pathway); map04060(Cytokine-cytokine receptor interaction); map04061(Viral protein interaction with cytokine and cytokine receptor)	ENOG41119SI(O:Posttranslational modification, protein turnover, chaperones)	ENOG41119SI(interleukin 24)	PF14565.6(IL22:Interleukin 22 IL-10-related T-cell-derived-inducible factor); PF00726.17(IL10:Interleukin 10)	sp|Q13007|IL24_HUMAN(Interleukin-24 OS=Homo sapiens OX=9606 GN=IL24 PE=1 SV=1)	11009
ENSG00000281991	TMEM265	transmembrane protein 265 [Source:HGNC Symbol;Acc:HGNC:51241]	1649	0	18.21	0	0.84	44.3885	5.47211	3.00731e-06	1.57289e-05	yes	up	NP_001243758.1(transmembrane protein 265 [Homo sapiens])	GO:0016021(cellular_component:integral component of membrane); GO:0016020(cellular_component:membrane)						PF04505.12(CD225:Interferon-induced transmembrane protein)	sp|A0A087WTH1|TM265_HUMAN(Transmembrane protein 265 OS=Homo sapiens OX=9606 GN=TMEM265 PE=3 SV=1)	100862671
ENSG00000285815	GET1-SH3BGR	GET1-SH3BGR readthrough [Source:HGNC Symbol;Acc:HGNC:54635]	1328	0.44	15.54	0.01	0.93	43.0456	5.42779	1.61479e-05	7.72671e-05	yes	up	NP_001304673.1(WRB-SH3BGR readthrough isoform 1 [Homo sapiens])	GO:0005070(molecular_function:SH3/SH2 adaptor activity); GO:0071816(biological_process:tail-anchored membrane protein insertion into ER membrane); GO:0016021(cellular_component:integral component of membrane); GO:0016020(cellular_component:membrane); GO:0017124(molecular_function:SH3 domain binding); GO:0065003(biological_process:macromolecular complex assembly); GO:0005829(cellular_component:cyt…	K22384	WRB, GET1		ENOG4111N7M(U:Intracellular trafficking, secretion, and vesicular transport); ENOG41120B0(U:Intracellular trafficking, secretion, and vesicular transport)	ENOG4111N7M(Required for the post-translational delivery of tail- anchored (TA) proteins to the endoplasmic reticulum. Acts as a membrane receptor for soluble get3, which recognizes and selectively binds the transmembrane domain of TA proteins in the cytosol (By similarity)); ENOG41120B0(Required for the post-translational delivery of tail- anchored (TA) proteins to the endoplasmic reticulum. Act…	PF04908.15(SH3BGR:SH3-binding, glutamic acid-rich protein); PF04420.14(CHD5:CHD5-like protein); PF00462.24(Glutaredoxin:Glutaredoxin)	sp|P55822|SH3BG_HUMAN(SH3 domain-binding glutamic acid-rich protein OS=Homo sapiens OX=9606 GN=SH3BGR PE=2 SV=3)	106865373
ENSG00000244457	ENO1P1	enolase 1 pseudogene 1 [Source:HGNC Symbol;Acc:HGNC:3352]	1304	0	17.3	0	1.06	42.1703	5.39816	5.40225e-06	2.73706e-05	yes	up	EAW70047.1(EDAR-associated death domain, isoform CRA_a [Homo sapiens])	GO:1903298(biological_process:negative regulation of hypoxia-induced intrinsic apoptotic signaling pathway); GO:0016020(cellular_component:membrane); GO:0030308(biological_process:negative regulation of cell growth); GO:2001171(biological_process:positive regulation of ATP biosynthetic process); GO:0061621(biological_process:canonical glycolysis); GO:0006096(biological_process:glycolytic process)…	K01689	ENO, eno	map00010(Glycolysis / Gluconeogenesis); map03018(RNA degradation); map04066(HIF-1 signaling pathway)	COG0148(G:Carbohydrate transport and metabolism)	COG0148(Catalyzes the reversible conversion of 2- phosphoglycerate into phosphoenolpyruvate. It is essential for the degradation of carbohydrates via glycolysis (By similarity))		sp|P06733|ENOA_HUMAN(Alpha-enolase OS=Homo sapiens OX=9606 GN=ENO1 PE=1 SV=2)
ENSG00000230836	LINC01293	long intergenic non-protein coding RNA 1293 [Source:HGNC Symbol;Acc:HGNC:50362]	1266	0	16.84	0	1.07	41.049	5.35928	7.27618e-06	3.63003e-05	yes	up	EAW99600.1(hCG2038254, partial [Homo sapiens])
ENSG00000232712	KIZ-AS1	KIZ antisense RNA 1 [Source:HGNC Symbol;Acc:HGNC:51231]	5370	0.1	3.09	0	0.04	37.6608	5.23499	0.0551512	0.133269	no	up	EHH59533.1(hypothetical protein EGM_09670, partial [Macaca fascicularis])	GO:0016021(cellular_component:integral component of membrane); GO:0089701(cellular_component:U2AF); GO:0003723(molecular_function:RNA binding); GO:0000398(biological_process:mRNA splicing, via spliceosome)	K12581	CNOT7_8, CAF1, POP2	map03018(RNA degradation)	ENOG4110Q7A(S:Function unknown); ENOG410ZH2E(S:Function unknown); ENOG4110Q8Z(S:Function unknown); ENOG410YYVQ(S:Function unknown)	ENOG4110Q7A(-); ENOG410ZH2E(-); ENOG4110Q8Z(-); ENOG410YYVQ(-)		sp|Q6UX73|CP089_HUMAN(UPF0764 protein C16orf89 OS=Homo sapiens OX=9606 GN=C16orf89 PE=1 SV=2)	101929591
ENSG00000232433	GXYLT1P3	GXYLT1 pseudogene 3 [Source:HGNC Symbol;Acc:HGNC:50422]	1193	0.1	3	0.01	0.21	36.5639	5.19235	0.0590181	0.140863	no	up	NP_001093120.1(glucoside xylosyltransferase 1 isoform 2 [Homo sapiens])	GO:0035252(molecular_function:UDP-xylosyltransferase activity); GO:0016021(cellular_component:integral component of membrane); GO:0016266(biological_process:O-glycan processing); GO:0016757(molecular_function:transferase activity, transferring glycosyl groups)	K13676	GXYLT	map00514(Other types of O-glycan biosynthesis)	ENOG410XRNY(S:Function unknown)	ENOG410XRNY(Glucoside xylosyltransferase)		sp|Q4G148|GXLT1_HUMAN(Glucoside xylosyltransferase 1 OS=Homo sapiens OX=9606 GN=GXYLT1 PE=1 SV=2)
ENSG00000273284	AP001033.2	novel transcript, sense intronic to ANKRD12	1003	0.87	25.07	0.06	2.17	35.1209	5.13426	4.99412e-08	3.13699e-07	yes	up
ENSG00000178397	FAM220A	family with sequence similarity 220 member A [Source:HGNC Symbol;Acc:HGNC:22422]	2220	5.99	169.67	1.08	6.67	34.523	5.10949	1.31824e-45	4.48284e-44	yes	up	NP_001032240.1(protein FAM220A [Homo sapiens])	GO:0006470(biological_process:protein dephosphorylation); GO:0005634(cellular_component:nucleus); GO:0097677(molecular_function:STAT family protein binding); GO:0005515(molecular_function:protein binding); GO:0000122(biological_process:negative regulation of transcription from RNA polymerase II promoter)				ENOG4111MFX(S:Function unknown)	ENOG4111MFX(family with sequence similarity 220, member A)	PF15487.6(FAM220:FAM220 family)	sp|Q7Z4H9|F220A_HUMAN(Protein FAM220A OS=Homo sapiens OX=9606 GN=FAM220A PE=2 SV=1)	84792
ENSG00000283537	AC073264.3	novel TRPM8 channel-associated factor pseudogene	2498	0	14.02	0	0.55	34.175	5.09487	4.63747e-05	0.000209201	yes	up	NP_001352356.1(TRPM8 channel-associated factor 2 isoform D [Homo sapiens])	GO:0030335(biological_process:positive regulation of cell migration); GO:0010360(biological_process:negative regulation of anion channel activity); GO:0090314(biological_process:positive regulation of protein targeting to membrane); GO:0005886(cellular_component:plasma membrane); GO:0044325(molecular_function:ion channel binding); GO:0030054(cellular_component:cell junction)				ENOG410YE3A(S:Function unknown)	ENOG410YE3A(Family with sequence similarity 115, member)		sp|A6NFQ2|TCAF2_HUMAN(TRPM8 channel-associated factor 2 OS=Homo sapiens OX=9606 GN=TCAF2 PE=1 SV=2)
ENSG00000285853	AL137802.3	novel transcript	1558	0	13.46	0	0.66	32.81	5.03606	6.73812e-05	0.00029717	yes	up	XP_004090002.1(PREDICTED: uncharacterized protein LOC101177379 [Nomascus leucogenys])
ENSG00000251667	BRCC3P1	BRCA1/BRCA2-containing complex subunit 3 pseudogene 1 [Source:HGNC Symbol;Acc:HGNC:51444]	951	0	13	0	1.21	31.6887	4.9859	9.1726e-05	0.000397533	yes	up	XP_005642105.1(lys-63-specific deubiquitinase BRCC36 isoform X7 [Canis lupus familiaris])	GO:0061578(molecular_function:Lys63-specific deubiquitinase activity); GO:0031593(molecular_function:polyubiquitin binding); GO:0000922(cellular_component:spindle pole); GO:0007049(biological_process:cell cycle); GO:0072425(biological_process:signal transduction involved in G2 DNA damage checkpoint); GO:0010165(biological_process:response to X-ray); GO:0006303(biological_process:double-strand bre…	K11864	BRCC3, BRCC36	map04621(NOD-like receptor signaling pathway); map03440(Homologous recombination)	COG1310(S:Function unknown)	COG1310(Component of the eukaryotic translation initiation factor 3 (eIF-3) complex, which is involved in protein synthesis and, together with other initiation factors, stimulates binding of mRNA and methionyl-tRNAi to the 40S ribosome (By similarity))		sp|P46736|BRCC3_HUMAN(Lys-63-specific deubiquitinase BRCC36 OS=Homo sapiens OX=9606 GN=BRCC3 PE=1 SV=2)
ENSG00000254598	CSNK2A3	casein kinase 2 alpha 3 [Source:HGNC Symbol;Acc:HGNC:2458]	1309	0	12.87	0	0.79	31.3718	4.9714	0.000100106	0.000430608	yes	up	NP_001243615.1(casein kinase II subunit alpha 3 [Homo sapiens])	GO:2001234(biological_process:negative regulation of apoptotic signaling pathway); GO:0018107(biological_process:peptidyl-threonine phosphorylation); GO:0061077(biological_process:chaperone-mediated protein folding); GO:0018105(biological_process:peptidyl-serine phosphorylation); GO:0006457(biological_process:protein folding); GO:0016310(biological_process:phosphorylation); GO:0016236(biological_…	K03097	CSNK2A	map04137(Mitophagy - animal); map05162(Measles); map04064(NF-kappa B signaling pathway); map05010(Alzheimer disease); map04310(Wnt signaling pathway); map03008(Ribosome biogenesis in eukaryotes); map04520(Adherens junction); map05235(PD-L1 expression and PD-1 checkpoint pathway in cancer)	ENOG410XNPP(T:Signal transduction mechanisms)	ENOG410XNPP(Casein Kinase)	PF00069.25(Pkinase:Protein kinase domain); PF07714.17(Pkinase_Tyr:Protein tyrosine kinase); PF01636.23(APH:Phosphotransferase enzyme family); PF06293.14(Kdo:Lipopolysaccharide kinase (Kdo/WaaP) family)	sp|Q8NEV1|CSK23_HUMAN(Casein kinase II subunit alpha 3 OS=Homo sapiens OX=9606 GN=CSNK2A3 PE=1 SV=2)	283106
ENSG00000228570	NUTM2E	NUT family member 2E [Source:HGNC Symbol;Acc:HGNC:23448]	3292	0	12.85	0	0.24	31.323	4.96915	0.000101463	0.000436027	yes	up	NP_001342192.1(nUT family member 2E [Homo sapiens])					ENOG4111C0H(S:Function unknown)	ENOG4111C0H(family with sequence similarity 22, member)	PF12881.7(NUT:NUT protein)	sp|B1AL46|NTM2E_HUMAN(NUT family member 2E OS=Homo sapiens OX=9606 GN=NUTM2E PE=3 SV=3)	283008
ENSG00000215452	ZNF663P	zinc finger protein 663, pseudogene [Source:HGNC Symbol;Acc:HGNC:25342]	2722	0.34	8	0.02	0.29	28.6775	4.84185	0.00224988	0.00773469	no	up	EAW75737.1(zinc finger protein 663, partial [Homo sapiens])	GO:0006355(biological_process:regulation of transcription, DNA-templated); GO:0046872(molecular_function:metal ion binding); GO:0003676(molecular_function:nucleic acid binding)	K09228	KRAB	map05168(Herpes simplex virus 1 infection)	COG5048(S:Function unknown)	COG5048(Engulfment and cell motility)
ENSG00000255498	AC068385.1	novel transcript	409	0.45	10.13	0.17	4.49	27.4364	4.77802	0.000603039	0.00229009	no	up	EAW68026.1(hCG1990658 [Homo sapiens])
ENSG00000213030	CGB8	chorionic gonadotropin subunit beta 8 [Source:HGNC Symbol;Acc:HGNC:16453]	882	0	10.16	0	1.05	24.7659	4.63028	0.000636821	0.0024079	no	up	NP_000728.1(choriogonadotropin subunit beta 3 precursor [Homo sapiens])	GO:0005179(molecular_function:hormone activity); GO:0005737(cellular_component:cytoplasm); GO:0005615(cellular_component:extracellular space); GO:0006357(biological_process:regulation of transcription from RNA polymerase II promoter); GO:0006915(biological_process:apoptotic process); GO:0007292(biological_process:female gamete generation); GO:0005576(cellular_component:extracellular region); GO:0…	K10045	CGB		ENOG4111ZSU(O:Posttranslational modification, protein turnover, chaperones)	ENOG4111ZSU(follicle-stimulating hormone activity)	PF00007.22(Cys_knot:Cystine-knot domain)	sp|P0DN86|CGB3_HUMAN(Choriogonadotropin subunit beta 3 OS=Homo sapiens OX=9606 GN=CGB3 PE=1 SV=1)	94115
ENSG00000223855	HRAT92	heart tissue-associated transcript 92 [Source:NCBI gene (formerly Entrezgene);Acc:441307]	3506	1	20	0.02	0.49	24.3759	4.60738	1.69108e-06	9.09817e-06	yes	up	XP_008017162.1(PREDICTED: collagen alpha-1(III) chain-like [Chlorocebus sabaeus])	GO:0005634(cellular_component:nucleus); GO:0046872(molecular_function:metal ion binding); GO:0003677(molecular_function:DNA binding)				ENOG410YWB9(S:Function unknown); ENOG410YZTZ(S:Function unknown); ENOG410YY0X(S:Function unknown); ENOG410YX46(S:Function unknown); COG5048(S:Function unknown); ENOG410XV2W(S:Function unknown)	ENOG410YWB9(-); ENOG410YZTZ(-); ENOG410YY0X(-); ENOG410YX46(-); COG5048(Zinc finger protein); ENOG410XV2W(-)		sp|Q8WTZ3|YS049_HUMAN(Zinc finger protein ENSP00000375192 OS=Homo sapiens OX=9606 PE=2 SV=1)	441307
ENSG00000228852	AC092802.2	novel transcript, antisense to RWDD3	526	0	10	0	4.07	24.3759	4.60738	0.000711588	0.00266969	no	up
ENSG00000183305	MAGEA2B	MAGE family member A2B [Source:HGNC Symbol;Acc:HGNC:19340]	1946	0	10	0	0.44	24.3759	4.60738	0.000711588	0.00266969	no	up	XP_007991492.1(PREDICTED: uncharacterized protein LOC103232985 [Chlorocebus sabaeus])	GO:0016605(cellular_component:PML body); GO:0031625(molecular_function:ubiquitin protein ligase binding); GO:0000122(biological_process:negative regulation of transcription from RNA polymerase II promoter); GO:0072331(biological_process:signal transduction by p53 class mediator); GO:0005634(cellular_component:nucleus); GO:0051443(biological_process:positive regulation of ubiquitin-protein transfe…				ENOG4111S70(U:Intracellular trafficking, secretion, and vesicular transport)	ENOG4111S70(-)	PF12440.8(MAGE_N:Melanoma associated antigen family N terminal); PF01454.19(MAGE:MAGE family)	sp|P43356|MAGA2_HUMAN(Melanoma-associated antigen 2 OS=Homo sapiens OX=9606 GN=MAGEA2 PE=1 SV=1)	266740
ENSG00000259098	AC025884.2	zinc finger, CCHC domain containing 2 (ZCCHC2) pseudogene	711	0	10	0	1.44	24.3759	4.60738	0.000711588	0.00266969	no	up	XP_024204452.1(LOW QUALITY PROTEIN: zinc finger CCHC domain-containing protein 2-like [Pan troglodytes])	GO:0035091(molecular_function:phosphatidylinositol binding); GO:0008270(molecular_function:zinc ion binding); GO:0003676(molecular_function:nucleic acid binding)							sp|Q498S6|ZCHC2_RAT(Zinc finger CCHC domain-containing protein 2 OS=Rattus norvegicus OX=10116 GN=Zcchc2 PE=2 SV=2)
ENSG00000285644	AC108448.3	novel transcript, antisense to CARS	2507	0	9.99	0	0.28	24.3515	4.60594	0.000716547	0.00268569	no	up	AAI18597.1(FLJ44955 protein [Homo sapiens])	GO:0006457(biological_process:protein folding); GO:0051082(molecular_function:unfolded protein binding); GO:0005524(molecular_function:ATP binding)	K04079	HSP90A, htpG	map05215(Prostate cancer); map04657(IL-17 signaling pathway); map04915(Estrogen signaling pathway); map04659(Th17 cell differentiation); map04217(Necroptosis); map04621(NOD-like receptor signaling pathway); map05132(Salmonella infection); map04141(Protein processing in endoplasmic reticulum); map05200(Pathways in cancer); map05418(Fluid shear stress and atherosclerosis); map04914(Progesterone-med…	ENOG410Z4ZC(S:Function unknown); COG0326(O:Posttranslational modification, protein turnover, chaperones)	ENOG410Z4ZC(-); COG0326(Molecular chaperone. Has ATPase activity (By similarity))
ENSG00000263647	BPTFP1	bromodomain PHD finger transcription factor pseudogene 1 [Source:HGNC Symbol;Acc:HGNC:52869]	492	0	9.85	0	2.81	24.0103	4.58558	0.000789786	0.00293901	no	up	DAA18294.1(TPA: Nucleosome-remodeling factor subunit BPTF-like [Bos taurus])	GO:0046872(molecular_function:metal ion binding); GO:0016589(cellular_component:NURF complex); GO:0006357(biological_process:regulation of transcription from RNA polymerase II promoter)	K11728	BPTF, E(bx)		COG5076(B:Chromatin structure and dynamics); COG5076(K:Transcription)	COG5076(bromodomain); COG5076(bromodomain)		sp|Q12830|BPTF_HUMAN(Nucleosome-remodeling factor subunit BPTF OS=Homo sapiens OX=9606 GN=BPTF PE=1 SV=3)
ENSG00000164283	ESM1	endothelial cell specific molecule 1 [Source:HGNC Symbol;Acc:HGNC:3466]	2096	10	195	0.52	11.96	23.7665	4.57086	2.30895e-50	8.86682e-49	yes	up	XP_003827405.2(endothelial cell-specific molecule 1 isoform X1 [Pan paniscus])	GO:0008284(biological_process:positive regulation of cell proliferation); GO:0005178(molecular_function:integrin binding); GO:0005171(molecular_function:hepatocyte growth factor receptor binding); GO:1902204(biological_process:positive regulation of hepatocyte growth factor receptor signaling pathway); GO:0005576(cellular_component:extracellular region); GO:0005515(molecular_function:protein bind…				ENOG4111J6S(O:Posttranslational modification, protein turnover, chaperones)	ENOG4111J6S(Endothelial cell-specific molecule 1)	PF00219.18(IGFBP:Insulin-like growth factor binding protein)	sp|Q9NQ30|ESM1_HUMAN(Endothelial cell-specific molecule 1 OS=Homo sapiens OX=9606 GN=ESM1 PE=1 SV=2)	11082
ENSG00000229299	AL121845.1	novel transcript	464	0	9.63	0	3.13	23.474	4.55299	0.000920598	0.00338387	no	up	EAW75209.1(hCG2045311 [Homo sapiens])
ENSG00000240253	FAR2P3	fatty acyl-CoA reductase 2 pseudogene 3 [Source:HGNC Symbol;Acc:HGNC:49285]	2692	0	9.57	0	0.25	23.3277	4.54397	0.000959961	0.00351565	no	up	Q6ZU82.1(PUTATIVE PSEUDOGENE: RecName: Full=Putative inactive fatty acyl-CoA reductase 2-like protein; AltName: Full=Fatty acyl CoA reductase 2 pseudogene 1)	GO:0080019(molecular_function:fatty-acyl-CoA reductase (alcohol-forming) activity); GO:0006281(biological_process:DNA repair)				ENOG410XS7R(S:Function unknown)	ENOG410XS7R(fatty-acyl-CoA reductase (alcohol-forming) activity)		sp|Q0P5J1|FACR2_BOVIN(Fatty acyl-CoA reductase 2 OS=Bos taurus OX=9913 GN=FAR2 PE=2 SV=1)
ENSG00000243056	EIF4EBP3	eukaryotic translation initiation factor 4E binding protein 3 [Source:HGNC Symbol;Acc:HGNC:3290]	693	0	9.41	0	1.42	22.9377	4.51965	0.00107352	0.00390245	no	up	NP_001191936.1(eukaryotic translation initiation factor 4E-binding protein 3 [Callithrix jacchus])	GO:0005737(cellular_component:cytoplasm); GO:0016281(cellular_component:eukaryotic translation initiation factor 4F complex); GO:0016020(cellular_component:membrane); GO:0008190(molecular_function:eukaryotic initiation factor 4E binding); GO:0045947(biological_process:negative regulation of translational initiation); GO:0005515(molecular_function:protein binding); GO:0017148(biological_process:ne…	K18645	EIF4EBP3	map03013(RNA transport)	ENOG4112779(S:Function unknown)	ENOG4112779(Ankyrin Repeat)	PF05456.11(eIF_4EBP:Eukaryotic translation initiation factor 4E binding protein (EIF4EBP))	sp|O60516|4EBP3_HUMAN(Eukaryotic translation initiation factor 4E-binding protein 3 OS=Homo sapiens OX=9606 GN=EIF4EBP3 PE=1 SV=1)	8637
ENSG00000215548	FRG1JP	FSHD region gene 1 family member J, pseudogene [Source:HGNC Symbol;Acc:HGNC:51768]	931	0	9.22	0	58.57	22.4746	4.49022	0.00122629	0.00442096	no	up	XP_024207844.1(protein FRG1B isoform X3 [Pan troglodytes])	GO:0007517(biological_process:muscle organ development); GO:0005730(cellular_component:nucleolus); GO:0071013(cellular_component:catalytic step 2 spliceosome); GO:0000398(biological_process:mRNA splicing, via spliceosome); GO:0055120(cellular_component:striated muscle dense body); GO:0051015(molecular_function:actin filament binding); GO:0003723(molecular_function:RNA binding); GO:0015030(cellula…	K13122	FRG1		ENOG411009G(S:Function unknown)	ENOG411009G(FSHD Region Gene 1)		sp|Q14331|FRG1_HUMAN(Protein FRG1 OS=Homo sapiens OX=9606 GN=FRG1 PE=1 SV=1)
ENSG00000255114	AP003392.3	novel transcript, antisense to HYOU1	667	0	9.09	0	1.46	22.1577	4.46974	0.00134341	0.00480985	no	up
ENSG00000238062	SPATA3-AS1	SPATA3 antisense RNA 1 (head to head) [Source:HGNC Symbol;Acc:HGNC:28013]	3508	0	9	0	0.18	21.9383	4.45538	0.00143111	0.00510357	no	up	XP_016804790.1(uncharacterized protein LOC100611798 isoform X2 [Pan troglodytes])									348761
ENSG00000227775	AL031282.1	ribosomal protein S7 (RPS7) pseudogene	1808	0	8.94	0	2.71	21.7921	4.44573	0.0014928	0.00530535	no	up	EHH65544.1(hypothetical protein EGM_02322, partial [Macaca fascicularis])	GO:0016021(cellular_component:integral component of membrane); GO:0033588(cellular_component:Elongator holoenzyme complex); GO:0002098(biological_process:tRNA wobble uridine modification)	K02927	RP-L40e, RPL40	map03010(Ribosome)	ENOG410XP5H(K:Transcription); ENOG4110PPG(S:Function unknown); ENOG4110PQH(S:Function unknown); ENOG4110Q7A(S:Function unknown)	ENOG410XP5H(Elongator complex protein); ENOG4110PPG(-); ENOG4110PQH(-); ENOG4110Q7A(-)		sp|Q8WTZ3|YS049_HUMAN(Zinc finger protein ENSP00000375192 OS=Homo sapiens OX=9606 PE=2 SV=1)
ENSG00000203644	AC083799.1	novel transcript, sense intronic to TMCC1	910	1.15	20.41	0.09	2.03	21.631	4.43503	1.61654e-06	8.72146e-06	yes	up	BAC85177.1(unnamed protein product [Homo sapiens])
ENSG00000287125	AC018695.9	novel transcript, antisense to C16orf74	1995	1	17.5	0.03	0.64	21.3289	4.41474	9.1453e-06	4.50106e-05	yes	up	XP_017716093.1(PREDICTED: uncharacterized protein C16orf74 homolog isoform X2 [Rhinopithecus bieti])					ENOG41118KG(S:Function unknown)	ENOG41118KG(Chromosome 16 open reading frame 74)		sp|Q96GX8|CP074_HUMAN(Uncharacterized protein C16orf74 OS=Homo sapiens OX=9606 GN=C16orf74 PE=1 SV=2)
ENSG00000214407	LINC02085	long intergenic non-protein coding RNA 2085 [Source:HGNC Symbol;Acc:HGNC:27190]	2051	0	8.67	0	0.31	21.1339	4.40149	0.00180571	0.0063243	no	up	Q0VG73.1(RecName: Full=Putative uncharacterized protein LOC152225)	GO:0035591(molecular_function:signaling adaptor activity)				ENOG41119GY(S:Function unknown); ENOG410XV2W(S:Function unknown); ENOG4110PXC(O:Posttranslational modification, protein turnover, chaperones); ENOG4110NU8(S:Function unknown)	ENOG41119GY(-); ENOG410XV2W(-); ENOG4110PXC(protein FAM138A B C); ENOG4110NU8(-)		sp|Q0VG73|YC023_HUMAN(Putative uncharacterized protein LOC152225 OS=Homo sapiens OX=9606 PE=5 SV=1)	152225
ENSG00000131738	KRT33B	keratin 33B [Source:HGNC Symbol;Acc:HGNC:6451]	1616	3	52	0.2	4.26	21.1258	4.40093	2.14154e-14	2.21826e-13	yes	up	NP_002270.1(keratin, type I cuticular Ha3-II [Homo sapiens])	GO:0007568(biological_process:aging); GO:0005615(cellular_component:extracellular space); GO:0031424(biological_process:keratinization); GO:0005829(cellular_component:cytosol); GO:0070268(biological_process:cornification); GO:0005198(molecular_function:structural molecule activity); GO:0005882(cellular_component:intermediate filament); GO:0005515(molecular_function:protein binding); GO:0042633(bi…	K07604	KRT1	map05150(Staphylococcus aureus infection); map04915(Estrogen signaling pathway)	ENOG410YK2A(S:Function unknown)	ENOG410YK2A(keratin, type I cuticular)	PF00038.21(Filament:Intermediate filament protein)	sp|Q14525|KT33B_HUMAN(Keratin, type I cuticular Ha3-II OS=Homo sapiens OX=9606 GN=KRT33B PE=1 SV=3)	3884
ENSG00000235241	BX284668.4	cyclin-dependent kinase 5 (CDK5) pseudogene	508	0	8.36	0	2.23	20.3783	4.34896	0.00224852	0.00773196	no	up	XP_024100449.1(LOW QUALITY PROTEIN: uncharacterized protein LOC100441979 [Pongo abelii])					ENOG4110Q8P(S:Function unknown); ENOG4110PPY(S:Function unknown)	ENOG4110Q8P(-); ENOG4110PPY(-)
ENSG00000272115	AC233992.3	novel transcript, antisense to SLC39A4	485	0	8.27	0	2.44	20.1589	4.33334	0.00239675	0.00820515	no	up
ENSG00000285897	AC004687.2	novel transcript	5828	0	8.23	0	0.09	20.0614	4.32635	0.00246579	0.00842338	no	up	XP_011523257.1(E3 ubiquitin-protein ligase RNF43 isoform X1 [Homo sapiens])	GO:0016055(biological_process:Wnt signaling pathway); GO:0038018(biological_process:Wnt receptor catabolic process); GO:0005109(molecular_function:frizzled binding); GO:0005789(cellular_component:endoplasmic reticulum membrane); GO:0004842(molecular_function:ubiquitin-protein transferase activity); GO:0016021(cellular_component:integral component of membrane); GO:0016020(cellular_component:membra…	K15694	RNF43	map04310(Wnt signaling pathway)	ENOG41121N2(K:Transcription)	ENOG41121N2(Transcription elongation factor)	PF18212.1(ZNRF_3_ecto:ZNRF-3 Ectodomain); PF13639.6(zf-RING_2:Ring finger domain); PF13923.6(zf-C3HC4_2:Zinc finger, C3HC4 type (RING finger)); PF17123.5(zf-RING_11:RING-like zinc finger); PF00097.25(zf-C3HC4:Zinc finger, C3HC4 type (RING finger)); PF13445.6(zf-RING_UBOX:RING-type zinc-finger); PF12678.7(zf-rbx1:RING-H2 zinc finger domain); PF14634.6(zf-RING_5:zinc-RING finger domain); PF14447.6(…	sp|Q68DV7|RNF43_HUMAN(E3 ubiquitin-protein ligase RNF43 OS=Homo sapiens OX=9606 GN=RNF43 PE=1 SV=1)
ENSG00000196611	MMP1	matrix metallopeptidase 1 [Source:HGNC Symbol;Acc:HGNC:7155]	1971	449	7247	13.69	270.69	19.6717	4.29805	0	0	yes	up	NP_002412.1(interstitial collagenase isoform 1 preproprotein [Homo sapiens])	GO:0004252(molecular_function:serine-type endopeptidase activity); GO:0004175(molecular_function:endopeptidase activity); GO:0019221(biological_process:cytokine-mediated signaling pathway); GO:0031012(cellular_component:extracellular matrix); GO:0050900(biological_process:leukocyte migration); GO:0008270(molecular_function:zinc ion binding); GO:0008233(molecular_function:peptidase activity); GO:0…	K01388	MMP1	map04657(IL-17 signaling pathway); map05200(Pathways in cancer); map05323(Rheumatoid arthritis); map03320(PPAR signaling pathway); map05219(Bladder cancer); map04926(Relaxin signaling pathway)	ENOG410XQ5D(S:Function unknown)	ENOG410XQ5D(wilms tumor 1 associated protein)	PF00413.24(Peptidase_M10:Matrixin); PF00045.19(Hemopexin:Hemopexin); PF01471.18(PG_binding_1:Putative peptidoglycan binding domain)	sp|P03956|MMP1_HUMAN(Interstitial collagenase OS=Homo sapiens OX=9606 GN=MMP1 PE=1 SV=3)	4312
ENSG00000232952	AL512844.1	matrin 3 (MATR3) pseudogene	1779	0	8	0	0.34	19.5007	4.28546	0.00290404	0.00977717	no	up	XP_014709323.1(PREDICTED: matrin-3 isoform X1 [Equus asinus])	GO:0005634(cellular_component:nucleus); GO:0003723(molecular_function:RNA binding); GO:0008270(molecular_function:zinc ion binding)	K13213	MATR3		ENOG410XSPB(S:Function unknown)	ENOG410XSPB(Matrin 3)		sp|P43243|MATR3_HUMAN(Matrin-3 OS=Homo sapiens OX=9606 GN=MATR3 PE=1 SV=2)
ENSG00000285879	AC018628.2	novel transcript, antisense to MED13	1426	0	8	0	0.44	19.5007	4.28546	0.00290404	0.00977717	no	up
ENSG00000255491	AC100858.3	uncharacterized LOC105375743 [Source:NCBI gene (formerly Entrezgene);Acc:105375743]	3044	0	8	0	0.22	19.5007	4.28546	0.00290404	0.00977717	no	up										105375743
ENSG00000165406	MARCHF8	membrane associated ring-CH-type finger 8 [Source:HGNC Symbol;Acc:HGNC:23356]	5615	1	16	0.03	1.25	19.5007	4.28546	2.54099e-05	0.00011842	yes	up	NP_001269795.1(E3 ubiquitin-protein ligase MARCH8 isoform b [Homo sapiens])	GO:0002495(biological_process:antigen processing and presentation of peptide antigen via MHC class II); GO:0008270(molecular_function:zinc ion binding); GO:0061630(molecular_function:ubiquitin protein ligase activity); GO:0000209(biological_process:protein polyubiquitination); GO:0005737(cellular_component:cytoplasm); GO:0002376(biological_process:immune system process); GO:0005765(cellular_compo…	K10656	MARCH1_8				PF12906.7(RINGv:RING-variant domain)	sp|Q5T0T0|MARH8_HUMAN(E3 ubiquitin-protein ligase MARCH8 OS=Homo sapiens OX=9606 GN=MARCH8 PE=1 SV=1)	220972
ENSG00000271810	AL603832.3	novel protein, PPM1J-RHOC readthrough	813	0	7.9	0	1.04	19.257	4.26731	0.00311861	0.0104153	no	up	PNI27351.1(T0153641 isoform 3, partial [Pan troglodytes])	GO:0005737(cellular_component:cytoplasm); GO:0005856(cellular_component:cytoskeleton); GO:0042995(cellular_component:cell projection); GO:0016477(biological_process:cell migration); GO:0043231(cellular_component:intracellular membrane-bounded organelle); GO:0004724(molecular_function:magnesium-dependent protein serine/threonine phosphatase activity); GO:0007015(biological_process:actin filament o…	K17504	PPM1J, PP2CZ		ENOG410XP4B(T:Signal transduction mechanisms)	ENOG410XP4B(protein phosphatase, Mg2 Mn2 dependent)	PF00071.22(Ras:Ras family); PF08477.13(Roc:Ras of Complex, Roc, domain of DAPkinase); PF00481.21(PP2C:Protein phosphatase 2C); PF00025.21(Arf:ADP-ribosylation factor family)	sp|Q5JR12|PPM1J_HUMAN(Protein phosphatase 1J OS=Homo sapiens OX=9606 GN=PPM1J PE=1 SV=1)
ENSG00000270136	MICOS10-NBL1	MICOS10-NBL1 readthrough [Source:HGNC Symbol;Acc:HGNC:48338]	999	0	7.89	0	0.69	19.2326	4.26548	0.00314094	0.0104821	no	up	XP_016795207.1(neuroblastoma suppressor of tumorigenicity 1 isoform X2 [Pan troglodytes])	GO:0045666(biological_process:positive regulation of neuron differentiation); GO:0038098(biological_process:sequestering of BMP from receptor via BMP binding); GO:0090027(biological_process:negative regulation of monocyte chemotaxis); GO:0005615(cellular_component:extracellular space); GO:0007399(biological_process:nervous system development); GO:0004930(molecular_function:G-protein coupled recep…	K19558	NBL1	map04350(TGF-beta signaling pathway)	ENOG4111SRK(O:Posttranslational modification, protein turnover, chaperones)	ENOG4111SRK(neuroblastoma, suppression of tumorigenicity 1)	PF04418.12(DUF543:Domain of unknown function (DUF543))	sp|P41271|NBL1_HUMAN(Neuroblastoma suppressor of tumorigenicity 1 OS=Homo sapiens OX=9606 GN=NBL1 PE=1 SV=2)
ENSG00000267048	AC092143.3	novel transcript (MC1R-TUBB3 readthrough)	559	0	7.7	0	1.69	18.7694	4.23031	0.00359756	0.0118798	no	up	XP_021112178.1(transcription factor 25 isoform X5 [Heterocephalus glaber])					ENOG410XQ1Q(S:Function unknown)	ENOG410XQ1Q(transcription factor 25 (basic helix-loop-helix))		sp|Q9BQ70|TCF25_HUMAN(Transcription factor 25 OS=Homo sapiens OX=9606 GN=TCF25 PE=1 SV=1)
ENSG00000254894	NAV2-AS1	NAV2 antisense RNA 1 [Source:HGNC Symbol;Acc:HGNC:40744]	660	0.28	4.11	0.04	0.67	17.8902	4.1611	0.0342151	0.0881713	no	up
ENSG00000250687	NAIPP1	NAIP pseudogene 1 [Source:HGNC Symbol;Acc:HGNC:54492]	1073	0	7.25	0	0.66	17.6725	4.14344	0.00496883	0.0159124	no	up	NP_075043.1(baculoviral IAP repeat-containing protein 1 isoform 2 [Homo sapiens])	GO:0005737(cellular_component:cytoplasm); GO:0007399(biological_process:nervous system development); GO:0045087(biological_process:innate immune response); GO:0016323(cellular_component:basolateral plasma membrane); GO:0043154(biological_process:negative regulation of cysteine-type endopeptidase activity involved in apoptotic process); GO:0043066(biological_process:negative regulation of apoptoti…	K12807	NAIP, BIRC1	map05134(Legionellosis); map04621(NOD-like receptor signaling pathway); map05131(Shigellosis); map05130(Pathogenic Escherichia coli infection); map05132(Salmonella infection)	ENOG410YPNM(O:Posttranslational modification, protein turnover, chaperones)	ENOG410YPNM(Baculoviral IAP repeat containing)		sp|Q13075|BIRC1_HUMAN(Baculoviral IAP repeat-containing protein 1 OS=Homo sapiens OX=9606 GN=NAIP PE=1 SV=3)
ENSG00000254337	AC083967.1	novel transcript	809	0	7.18	0	1.86	17.5019	4.12944	0.00522578	0.0166544	no	up	BAE89454.1(unnamed protein product [Macaca fascicularis])					ENOG410YWB9(S:Function unknown); COG5048(S:Function unknown); ENOG410YYHK(S:Function unknown); ENOG410YY0X(S:Function unknown); ENOG410XV2W(S:Function unknown); ENOG410YX7N(S:Function unknown)	ENOG410YWB9(-); COG5048(Zinc finger protein); ENOG410YYHK(-); ENOG410YY0X(-); ENOG410XV2W(-); ENOG410YX7N(-)		sp|Q8WTZ3|YS049_HUMAN(Zinc finger protein ENSP00000375192 OS=Homo sapiens OX=9606 PE=2 SV=1)
ENSG00000197301	HMGA2-AS1	HMGA2 antisense RNA 1 [Source:HGNC Symbol;Acc:HGNC:53973]	4617	1	14.16	0.01	0.54	17.2581	4.10921	8.98541e-05	0.000389921	yes	up	XP_016778575.1(LOW QUALITY PROTEIN: uncharacterized protein LOC100610891 [Pan troglodytes])					ENOG41118JE(S:Function unknown); ENOG4111JKV(S:Function unknown)	ENOG41118JE(-); ENOG4111JKV(Discs, large (Drosophila) homolog-associated protein)		sp|Q8N769|CN178_HUMAN(Uncharacterized protein C14orf178 OS=Homo sapiens OX=9606 GN=C14orf178 PE=2 SV=1)	100129940
ENSG00000254721	AP000879.1	novel transcript	976	0	7.01	0	0.63	17.0875	4.09487	0.00590778	0.0186107	no	up	AAB58483.1(FADD protein, partial [Homo sapiens])	GO:0005123(molecular_function:death receptor binding); GO:0060340(biological_process:positive regulation of type I interferon-mediated signaling pathway); GO:0071260(biological_process:cellular response to mechanical stimulus); GO:0097190(biological_process:apoptotic signaling pathway); GO:0097192(biological_process:extrinsic apoptotic signaling pathway in absence of ligand); GO:0031265(cellular_…	K02373	FADD	map05167(Kaposi sarcoma-associated herpesvirus infection); map05142(Chagas disease (American trypanosomiasis)); map05165(Human papillomavirus infection); map04657(IL-17 signaling pathway); map05163(Human cytomegalovirus infection); map05160(Hepatitis C); map05161(Hepatitis B); map05164(Influenza A); map05168(Herpes simplex virus 1 infection); map05169(Epstein-Barr virus infection); map05162(Measl…	ENOG41122TX(S:Function unknown)	ENOG41122TX(Fas (tnfrsf6)-associated via death domain)		sp|Q13158|FADD_HUMAN(FAS-associated death domain protein OS=Homo sapiens OX=9606 GN=FADD PE=1 SV=1)
ENSG00000214546	AC087491.1	novel transcript	907	0	7	0	1.04	17.0631	4.09281	0.00595062	0.0187238	no	up	A8MU10.1(RecName: Full=Putative uncharacterized protein ENSP00000381562)					ENOG41113ZI(S:Function unknown); ENOG4110P21(S:Function unknown); ENOG410XP5H(K:Transcription); ENOG410XV2W(S:Function unknown)	ENOG41113ZI(-); ENOG4110P21(-); ENOG410XP5H(Elongator complex protein); ENOG410XV2W(-)		sp|A8MU10|YQ047_HUMAN(Putative uncharacterized protein ENSP00000381562 OS=Homo sapiens OX=9606 PE=4 SV=1)
ENSG00000251448	AC063919.1	novel transcript	1986	0	7	0	0.34	17.0631	4.09281	0.00595062	0.0187238	no	up
ENSG00000260179	AL162741.1	novel transcript	1558	0	7	0	0.35	17.0631	4.09281	0.00595062	0.0187238	no	up	XP_017722928.1(PREDICTED: methionine-R-sulfoxide reductase B2, mitochondrial isoform X1 [Rhinopithecus bieti])	GO:0016021(cellular_component:integral component of membrane)	K07987;K07305	RAET1;msrB	map04650(Natural killer cell mediated cytotoxicity)	ENOG41113ZC(S:Function unknown)	ENOG41113ZC(uL16 binding protein)		sp|Q6H3X3|ULBP5_HUMAN(UL-16 binding protein 5 OS=Homo sapiens OX=9606 GN=RAET1G PE=1 SV=1)
ENSG00000233818	AP000695.2	novel transcript	715	0	7	0	1.1	17.0631	4.09281	0.00595062	0.0187238	no	up
ENSG00000140030	GPR65	G protein-coupled receptor 65 [Source:HGNC Symbol;Acc:HGNC:4517]	4511	0	7	0	0.1	17.0631	4.09281	0.00595062	0.0187238	no	up	XP_011804845.1(PREDICTED: psychosine receptor [Colobus angolensis palliatus])	GO:0051482(biological_process:positive regulation of cytosolic calcium ion concentration involved in phospholipase C-activating G-protein coupled signaling pathway); GO:0004930(molecular_function:G-protein coupled receptor activity); GO:0016020(cellular_component:membrane); GO:0035025(biological_process:positive regulation of Rho protein signal transduction); GO:0010447(biological_process:respons…	K08416	GPR65, TDAG8		ENOG410XRW9(G:Carbohydrate transport and metabolism)	ENOG410XRW9(galactosylceramidase)	PF00001.21(7tm_1:7 transmembrane receptor (rhodopsin family))	sp|Q8IYL9|PSYR_HUMAN(Psychosine receptor OS=Homo sapiens OX=9606 GN=GPR65 PE=1 SV=1)	8477
ENSG00000270171	AL359881.3	novel transcript	1721	0	7	0	0.31	17.0631	4.09281	0.00595062	0.0187238	no	up	BAB69743.1(hypothetical protein [Macaca fascicularis])	GO:0005737(cellular_component:cytoplasm); GO:0006974(biological_process:cellular response to DNA damage stimulus); GO:0016055(biological_process:Wnt signaling pathway); GO:0008285(biological_process:negative regulation of cell proliferation); GO:0005634(cellular_component:nucleus); GO:0008017(molecular_function:microtubule binding); GO:0007026(biological_process:negative regulation of microtubule…				ENOG4110375(S:Function unknown)	ENOG4110375(ATP synthase, H transporting, mitochondrial Fo complex, subunit s (factor B))
ENSG00000251127	AC091173.1	novel transcript	2750	0	7	0	0.18	17.0631	4.09281	0.00595062	0.0187238	no	up
ENSG00000281880	PAUPAR	PAX6 upstream antisense RNA [Source:HGNC Symbol;Acc:HGNC:49670]	2965	0	7	0	0.32	17.0631	4.09281	0.00595062	0.0187238	no	up	AAR01219.1(protein transactivated by hepatitis B virus E antigen [Homo sapiens])	GO:0016021(cellular_component:integral component of membrane)				ENOG410XTAB(S:Function unknown)	ENOG410XTAB(U2 snRNA 3'-end processing)			103157000
ENSG00000181656	GPR88	G protein-coupled receptor 88 [Source:HGNC Symbol;Acc:HGNC:4539]	3492	1	14	0.02	0.28	17.0631	4.09281	0.000100335	0.000431386	yes	up	NP_071332.2(probable G-protein coupled receptor 88 [Homo sapiens])	GO:0005737(cellular_component:cytoplasm); GO:0007626(biological_process:locomotory behavior); GO:0004930(molecular_function:G-protein coupled receptor activity); GO:0016020(cellular_component:membrane); GO:0009584(biological_process:detection of visible light); GO:0050885(biological_process:neuromuscular process controlling balance); GO:0005634(cellular_component:nucleus); GO:0005929(cellular_com…	K08422	GPR88		ENOG410XRW9(T:Signal transduction mechanisms)	ENOG410XRW9(dual specificity phosphatase)	PF00001.21(7tm_1:7 transmembrane receptor (rhodopsin family)); PF10328.9(7TM_GPCR_Srx:Serpentine type 7TM GPCR chemoreceptor Srx)	sp|Q9GZN0|GPR88_HUMAN(Probable G-protein coupled receptor 88 OS=Homo sapiens OX=9606 GN=GPR88 PE=2 SV=2)	54112
ENSG00000231940	RPS7P3	ribosomal protein S7 pseudogene 3 [Source:HGNC Symbol;Acc:HGNC:36518]	580	0	7	0	1.44	17.0631	4.09281	0.00595062	0.0187238	no	up	XP_004405017.1(PREDICTED: 40S ribosomal protein S7 [Odobenus rosmarus divergens])	GO:0000184(biological_process:nuclear-transcribed mRNA catabolic process, nonsense-mediated decay); GO:0022627(cellular_component:cytosolic small ribosomal subunit); GO:0030154(biological_process:cell differentiation); GO:0006614(biological_process:SRP-dependent cotranslational protein targeting to membrane); GO:0050821(biological_process:protein stabilization); GO:0010628(biological_process:posi…	K02993	RP-S7e, RPS7	map03010(Ribosome)	ENOG410ZYKB(J:Translation, ribosomal structure and biogenesis)	ENOG410ZYKB(ribosomal protein S7)		sp|A6H769|RS7_BOVIN(40S ribosomal protein S7 OS=Bos taurus OX=9913 GN=RPS7 PE=2 SV=1)
ENSG00000123999	INHA	inhibin subunit alpha [Source:HGNC Symbol;Acc:HGNC:6065]	1351	0	7	0	0.41	17.0631	4.09281	0.00595062	0.0187238	no	up	NP_002182.1(inhibin alpha chain preproprotein [Homo sapiens])	GO:0042127(biological_process:regulation of cell proliferation); GO:0005125(molecular_function:cytokine activity); GO:0005160(molecular_function:transforming growth factor beta receptor binding); GO:0030154(biological_process:cell differentiation); GO:0048468(biological_process:cell development); GO:0008584(biological_process:male gonad development); GO:0001501(biological_process:skeletal system …	K05500	INHA	map04060(Cytokine-cytokine receptor interaction)	ENOG410XT8Z(O:Posttranslational modification, protein turnover, chaperones)	ENOG410XT8Z(bone morphogenetic protein)	PF00019.20(TGF_beta:Transforming growth factor beta like domain)	sp|P05111|INHA_HUMAN(Inhibin alpha chain OS=Homo sapiens OX=9606 GN=INHA PE=1 SV=1)	3623
ENSG00000255104	AC005324.4	novel transcript	4262	2.27	31.77	0.34	1	17.0578	4.09236	4.64445e-09	3.20886e-08	yes	up	NP_001275571.1(zinc finger protein 286A isoform 1 [Homo sapiens])	GO:0005634(cellular_component:nucleus); GO:0046872(molecular_function:metal ion binding); GO:0000981(molecular_function:RNA polymerase II transcription factor activity, sequence-specific DNA binding); GO:0003677(molecular_function:DNA binding)	K09228	KRAB	map05168(Herpes simplex virus 1 infection)	COG5048(S:Function unknown)	COG5048(Zinc finger protein)	PF13465.6(zf-H2C2_2:Zinc-finger double domain); PF00096.26(zf-C2H2:Zinc finger, C2H2 type); PF13894.6(zf-C2H2_4:C2H2-type zinc finger); PF12171.8(zf-C2H2_jaz:Zinc-finger double-stranded RNA-binding); PF13912.6(zf-C2H2_6:C2H2-type zinc finger); PF01352.27(KRAB:KRAB box); PF09723.10(Zn-ribbon_8:Zinc ribbon domain)	sp|Q9HBT8|Z286A_HUMAN(Zinc finger protein 286A OS=Homo sapiens OX=9606 GN=ZNF286A PE=1 SV=1)
ENSG00000285585	AC069444.2	novel protein	2670	0	6.99	0	0.19	17.0388	4.09075	0.00599378	0.0188246	no	up	NP_203528.3(cilia- and flagella-associated protein 91 isoform 1 [Homo sapiens])	GO:0031514(cellular_component:motile cilium); GO:0003341(biological_process:cilium movement); GO:0005930(cellular_component:axoneme); GO:0005739(cellular_component:mitochondrion)				ENOG410XQ2Y(S:Function unknown)	ENOG410XQ2Y(MYCBP AMY-1-associated, testis expressed 1)	PF14738.6(CFAP91:Cilia- and flagella-associated protein 91)	sp|Q7Z4T9|CFA91_HUMAN(Cilia- and flagella-associated protein 91 OS=Homo sapiens OX=9606 GN=MAATS1 PE=1 SV=3)
ENSG00000274177	AC004528.2	novel transcript, antisense to TMEM259	440	0	6.94	0	2.56	16.9169	4.08039	0.0062144	0.0194767	no	up	XP_016790000.2(membralin isoform X2 [Pan troglodytes])	GO:0005783(cellular_component:endoplasmic reticulum); GO:1904294(biological_process:positive regulation of ERAD pathway); GO:0016021(cellular_component:integral component of membrane); GO:0005789(cellular_component:endoplasmic reticulum membrane); GO:1901215(biological_process:negative regulation of neuron death); GO:0034976(biological_process:response to endoplasmic reticulum stress)				ENOG410XNPC(S:Function unknown)	ENOG410XNPC(chromosome 19 open reading frame 6)		sp|Q4ZIN3|MBRL_HUMAN(Membralin OS=Homo sapiens OX=9606 GN=TMEM259 PE=1 SV=1)
ENSG00000276266	FP325318.1	novel transcript	1263	0	6.65	0	0.43	16.21	4.01881	0.00766803	0.0235387	no	up	XP_012296419.1(tripartite motif-containing protein 43-like [Aotus nancymaae])	GO:0008270(molecular_function:zinc ion binding)	K12019	TRIM43S		ENOG4111G04(S:Function unknown)	ENOG4111G04(tripartite motif containing)		sp|A6NCK2|TR43B_HUMAN(Tripartite motif-containing protein 43B OS=Homo sapiens OX=9606 GN=TRIM43B PE=3 SV=3)
ENSG00000288606	AC114744.2	novel transcript	572	0	6.55	0	1.38	15.9662	3.99695	0.00824622	0.0251139	no	up	XP_003258552.1(PREDICTED: putative protein FAM200B [Nomascus leucogenys])	GO:0005654(cellular_component:nucleoplasm)				ENOG41115J8(S:Function unknown)	ENOG41115J8(family with sequence similarity 200, member B)		sp|P0CF97|F200B_HUMAN(Protein FAM200B OS=Homo sapiens OX=9606 GN=FAM200B PE=3 SV=1)
ENSG00000273204	AC104506.1	novel transcript, antisense to EXTL2	429	0	6.45	0	2.53	15.7225	3.97475	0.00886899	0.0268233	no	up
ENSG00000260618	AC025917.1	novel transcript, antisense to KIAA1370	635	0	6.43	0	1.12	15.6737	3.97027	0.00899921	0.0271685	no	up	ELR46135.1(Putative protein KIAA1370, partial [Bos mutus])					ENOG41115V6(S:Function unknown)	ENOG41115V6(family with sequence similarity 214, member)
ENSG00000272896	AL355987.3	novel protein	735	0	6.4	0	0.88	15.6006	3.96353	0.00919819	0.0277011	no	up	EAW88275.1(hCG2039834, isoform CRA_j [Homo sapiens])					ENOG410YH5U(S:Function unknown)	ENOG410YH5U(kiaa1984)		sp|Q5T5S1|CC183_HUMAN(Coiled-coil domain-containing protein 183 OS=Homo sapiens OX=9606 GN=CCDC183 PE=2 SV=3)
ENSG00000273711	AC005520.5	novel transcript, antisense to PTGR2	2017	0	6.38	0	0.23	15.5518	3.95901	0.00933335	0.0280863	no	up	AAG35515.1(PRO2550 [Homo sapiens])		K23742	UTY, KDM6C		ENOG410YYVQ(S:Function unknown); ENOG4110PSH(S:Function unknown); ENOG4110Q68(S:Function unknown)	ENOG410YYVQ(-); ENOG4110PSH(-); ENOG4110Q68(-)		sp|Q8N7I0|GVQW1_HUMAN(Protein GVQW1 OS=Homo sapiens OX=9606 GN=GVQW1 PE=2 SV=1)
ENSG00000287258	AL512283.2	novel transcript, antisense to PKIB	2553	0	6.36	0	0.18	15.5031	3.95448	0.00947053	0.0284642	no	up	AAL26788.1(B lymphocyte activation-related protein BC-2048 [Homo sapiens])	GO:0005737(cellular_component:cytoplasm); GO:0010494(cellular_component:cytoplasmic stress granule); GO:0004803(molecular_function:transposase activity); GO:0005730(cellular_component:nucleolus); GO:0032197(biological_process:transposition, RNA-mediated); GO:1990904(cellular_component:ribonucleoprotein complex); GO:0000166(molecular_function:nucleotide binding); GO:0003727(molecular_function:sing…				ENOG410YMW6(S:Function unknown); ENOG410ZQKA(S:Function unknown)	ENOG410YMW6(-); ENOG410ZQKA(L1 transposable element)		sp|Q9UN81|LORF1_HUMAN(LINE-1 retrotransposable element ORF1 protein OS=Homo sapiens OX=9606 GN=L1RE1 PE=1 SV=1)
ENSG00000280299	AC037487.4	novel transcript	625	0	6.3	0	1.13	15.3568	3.94081	0.00989456	0.0296037	no	up	XP_523697.2(monocarboxylate transporter 7 [Pan troglodytes])	GO:0015718(biological_process:monocarboxylic acid transport); GO:0015293(molecular_function:symporter activity); GO:0008028(molecular_function:monocarboxylic acid transmembrane transporter activity); GO:0016021(cellular_component:integral component of membrane); GO:0016020(cellular_component:membrane); GO:0005887(cellular_component:integral component of plasma membrane); GO:0055085(biological_pro…	K08183	SLC16A6		COG0477(T:Signal transduction mechanisms); ENOG4110QTT(G:Carbohydrate transport and metabolism)	COG0477(pleckstrin homology domain containing, family M (with RUN domain) member 1); ENOG4110QTT(Major Facilitator Superfamily)		sp|O15403|MOT7_HUMAN(Monocarboxylate transporter 7 OS=Homo sapiens OX=9606 GN=SLC16A6 PE=1 SV=2)
ENSG00000274630	AC125257.2	novel transcript, antisense to ACLY	156	0	6.25	0	167.74	15.2349	3.92931	0.0102627	0.0306137	no	up
ENSG00000234160	AL513165.1	novel transcript	289	0	6.2	0	8.38	15.1131	3.91772	0.0106449	0.0316385	no	up
ENSG00000269148	AC092301.1	novel transcript, antisense to SYMPK	764	0	6.14	0	0.79	14.9668	3.90369	0.0111227	0.0329321	no	up	EHH59533.1(hypothetical protein EGM_09670, partial [Macaca fascicularis])	GO:0089701(cellular_component:U2AF); GO:0003700(molecular_function:transcription factor activity, sequence-specific DNA binding); GO:0005634(cellular_component:nucleus); GO:0000398(biological_process:mRNA splicing, via spliceosome); GO:0008270(molecular_function:zinc ion binding); GO:0016021(cellular_component:integral component of membrane); GO:0003723(molecular_function:RNA binding)	K09228	KRAB	map05168(Herpes simplex virus 1 infection)	ENOG410YGF6(S:Function unknown); ENOG4110Q7A(S:Function unknown); ENOG4110Q8Z(S:Function unknown); ENOG410ZH2E(S:Function unknown); ENOG4110P35(S:Function unknown); COG0846(K:Transcription)	ENOG410YGF6(Endonuclease/Exonuclease/phosphatase family); ENOG4110Q7A(-); ENOG4110Q8Z(-); ENOG410ZH2E(-); ENOG4110P35(-); COG0846(NAD-dependent protein deacetylase which modulates the activities of several enzymes which are inactive in their acetylated form)		sp|Q05481|ZNF91_HUMAN(Zinc finger protein 91 OS=Homo sapiens OX=9606 GN=ZNF91 PE=2 SV=2)
ENSG00000230715	AC018638.2	novel pseudogene	403	0.29	3.56	0.11	1.64	14.9618	3.90321	0.0532234	0.129118	no	up	XP_009444271.3(uncharacterized protein LOC101059109 [Pan troglodytes])					ENOG4110Q7T(S:Function unknown)	ENOG4110Q7T(-)
ENSG00000267598	AC011446.2	novel transcript, antisense to IER2	756	0	6.06	0	1.96	14.7718	3.88477	0.0117942	0.0347261	no	up	XP_017353176.1(PREDICTED: immediate early response gene 2 protein [Cebus capucinus imitator])	GO:0005737(cellular_component:cytoplasm); GO:0005654(cellular_component:nucleoplasm); GO:0048870(biological_process:cell motility); GO:0001228(molecular_function:transcriptional activator activity, RNA polymerase II transcription regulatory region sequence-specific binding); GO:0000977(molecular_function:RNA polymerase II regulatory region sequence-specific DNA binding)				ENOG410Z3CN(O:Posttranslational modification, protein turnover, chaperones)	ENOG410Z3CN(immediate early response 2)		sp|P17950|IER2_MOUSE(Immediate early response gene 2 protein OS=Mus musculus OX=10090 GN=Ier2 PE=2 SV=3)
ENSG00000230955	AL929472.2	novel transcript	481	0	6.06	0	1.82	14.7718	3.88477	0.0117942	0.0347261	no	up	BAC04924.1(unnamed protein product [Homo sapiens])	GO:0016021(cellular_component:integral component of membrane); GO:0000244(biological_process:spliceosomal tri-snRNP complex assembly)	K04460;K17985	PPP5C;AMBRA1	map04137(Mitophagy - animal); map04010(MAPK signaling pathway); map05010(Alzheimer disease); map05016(Huntington disease); map05017(Spinocerebellar ataxia); map04140(Autophagy - animal)	ENOG4110Q7A(S:Function unknown); ENOG4110PQH(S:Function unknown); ENOG410XSI4(S:Function unknown); ENOG410XV2W(S:Function unknown); ENOG4110PUF(S:Function unknown)	ENOG4110Q7A(-); ENOG4110PQH(-); ENOG410XSI4(AAR2 splicing factor homolog (S. cerevisiae)); ENOG410XV2W(-); ENOG4110PUF(-)		sp|E7EU14|PP5D1_HUMAN(Protein PPP5D1 OS=Homo sapiens OX=9606 GN=PPP5D1 PE=2 SV=2)
ENSG00000272457	AC113194.1	novel transcript, antisense to RGS20	500	0	6	0	1.65	14.6255	3.87042	0.0123248	0.0360686	no	up
ENSG00000255983	AC007848.1	novel transcript	1405	0	6	0	0.34	14.6255	3.87042	0.0123248	0.0360686	no	up	EAW88826.1(hCG2045489 [Homo sapiens])
ENSG00000187094	CCK	cholecystokinin [Source:HGNC Symbol;Acc:HGNC:1569]	830	0	6	0	0.68	14.6255	3.87042	0.0123248	0.0360686	no	up	PNI81214.1(CCK isoform 2 [Pan troglodytes])	GO:0008284(biological_process:positive regulation of cell proliferation); GO:0051428(molecular_function:peptide hormone receptor binding); GO:0007613(biological_process:memory); GO:0030425(cellular_component:dendrite); GO:0030424(cellular_component:axon); GO:0001764(biological_process:neuron migration); GO:0007165(biological_process:signal transduction); GO:0008542(biological_process:visual learn…	K05226	CCK	map04972(Pancreatic secretion); map04080(Neuroactive ligand-receptor interaction); map04911(Insulin secretion)	ENOG411211F(O:Posttranslational modification, protein turnover, chaperones)	ENOG411211F(CholecystoKinin)	PF00918.17(Gastrin:Gastrin/cholecystokinin family)	sp|P06307|CCKN_HUMAN(Cholecystokinin OS=Homo sapiens OX=9606 GN=CCK PE=1 SV=1)	885
ENSG00000214282	KRT8P14	keratin 8 pseudogene 14 [Source:HGNC Symbol;Acc:HGNC:33366]	1442	0	6	0	0.33	14.6255	3.87042	0.0123248	0.0360686	no	up	EAW59256.1(hCG1748768, isoform CRA_a [Homo sapiens])	GO:0033209(biological_process:tumor necrosis factor-mediated signaling pathway); GO:0097191(biological_process:extrinsic apoptotic signaling pathway); GO:0044877(molecular_function:macromolecular complex binding); GO:0030018(cellular_component:Z disc); GO:0005737(cellular_component:cytoplasm); GO:0045111(cellular_component:intermediate filament cytoskeleton); GO:0070062(cellular_component:extrace…	K07605	KRT2		ENOG410XPGP(T:Signal transduction mechanisms); ENOG410YY6B(S:Function unknown)	ENOG410XPGP(Casein Kinase); ENOG410YY6B(structural constituent of epidermis)		sp|P05787|K2C8_HUMAN(Keratin, type II cytoskeletal 8 OS=Homo sapiens OX=9606 GN=KRT8 PE=1 SV=7)
ENSG00000140297	GCNT3	glucosaminyl (N-acetyl) transferase 3, mucin type [Source:HGNC Symbol;Acc:HGNC:4205]	2360	1	12	0.02	1.11	14.6255	3.87042	0.0004011	0.00156498	no	up	NP_004742.1(beta-1,3-galactosyl-O-glycosyl-glycoprotein beta-1,6-N-acetylglucosaminyltransferase 3 [Homo sapiens])	GO:0005794(cellular_component:Golgi apparatus); GO:0016266(biological_process:O-glycan processing); GO:0006493(biological_process:protein O-linked glycosylation); GO:0070062(cellular_component:extracellular exosome); GO:0006486(biological_process:protein glycosylation); GO:0048729(biological_process:tissue morphogenesis); GO:0016021(cellular_component:integral component of membrane); GO:0016020(c…	K09662	GCNT3	map00512(Mucin type O-glycan biosynthesis)	ENOG410XQ7M(S:Function unknown)	ENOG410XQ7M(Glucosaminyl (N-acetyl) transferase)	PF02485.21(Branch:Core-2/I-Branching enzyme)	sp|O95395|GCNT3_HUMAN(Beta-1,3-galactosyl-O-glycosyl-glycoprotein beta-1,6-N-acetylglucosaminyltransferase 3 OS=Homo sapiens OX=9606 GN=GCNT3 PE=2 SV=1)	9245
ENSG00000172399	MYOZ2	myozenin 2 [Source:HGNC Symbol;Acc:HGNC:1330]	2549	0	6	0	0.17	14.6255	3.87042	0.0123248	0.0360686	no	up	NP_057683.1(myozenin-2 [Homo sapiens])	GO:0005737(cellular_component:cytoplasm); GO:0031433(molecular_function:telethonin binding); GO:0015629(cellular_component:actin cytoskeleton); GO:0000122(biological_process:negative regulation of transcription from RNA polymerase II promoter); GO:0045214(biological_process:sarcomere organization); GO:0051373(molecular_function:FATZ binding); GO:0007519(biological_process:skeletal muscle tissue d…				ENOG410ZK6W(O:Posttranslational modification, protein turnover, chaperones)	ENOG410ZK6W(Myozenin 2)	PF05556.11(Calsarcin:Calcineurin-binding protein (Calsarcin))	sp|Q9NPC6|MYOZ2_HUMAN(Myozenin-2 OS=Homo sapiens OX=9606 GN=MYOZ2 PE=1 SV=1)	51778
ENSG00000285091	AL109840.2	novel transcript	1925	0	6	0	0.23	14.6255	3.87042	0.0123248	0.0360686	no	up	EAW93800.1(hypothetical protein MGC72075, isoform CRA_c [Homo sapiens])					ENOG4110Q68(S:Function unknown); ENOG410YYVQ(S:Function unknown); ENOG410YY0X(S:Function unknown); ENOG410YZTZ(S:Function unknown)	ENOG4110Q68(-); ENOG410YYVQ(-); ENOG410YY0X(-); ENOG410YZTZ(-)		sp|Q6B4Z3|UTY_PANTR(Histone demethylase UTY OS=Pan troglodytes OX=9598 GN=UTY PE=2 SV=1)
ENSG00000232027	AL671986.1	proteasome (prosome, macropain) 26S subunit, non-ATPase, 7 (Mov34 homolog) (PSMD7) pseudogene	955	0	6	0	0.56	14.6255	3.87042	0.0123248	0.0360686	no	up	XP_006760402.1(PREDICTED: 26S proteasome non-ATPase regulatory subunit 7 isoform X1 [Myotis davidii])	GO:0005654(cellular_component:nucleoplasm); GO:0043161(biological_process:proteasome-mediated ubiquitin-dependent protein catabolic process); GO:0005838(cellular_component:proteasome regulatory particle); GO:0000502(cellular_component:proteasome complex); GO:0042803(molecular_function:protein homodimerization activity)	K03038	PSMD7, RPN8	map03050(Proteasome); map05169(Epstein-Barr virus infection)	COG1310(S:Function unknown)	COG1310(Epidermal growth factor receptor pathway substrate)		sp|Q3ZBD0|PSMD7_BOVIN(26S proteasome non-ATPase regulatory subunit 7 OS=Bos taurus OX=9913 GN=PSMD7 PE=2 SV=1)
ENSG00000167011	NAT16	N-acetyltransferase 16 (putative) [Source:HGNC Symbol;Acc:HGNC:22030]	2949	0	6	0	0.14	14.6255	3.87042	0.0123248	0.0360686	no	up	EAW50202.1(FLJ39237 protein [Homo sapiens])	GO:0016740(molecular_function:transferase activity); GO:0016746(molecular_function:transferase activity, transferring acyl groups); GO:0016747(molecular_function:transferase activity, transferring acyl groups other than amino-acyl groups); GO:0008080(molecular_function:N-acetyltransferase activity)	K22888	HISAT		ENOG4111F13(S:Function unknown)	ENOG4111F13(N-acetyltransferase 16 (GCN5-related)	PF00583.25(Acetyltransf_1:Acetyltransferase (GNAT) family)	sp|Q8N8M0|NAT16_HUMAN(Probable N-acetyltransferase 16 OS=Homo sapiens OX=9606 GN=NAT16 PE=2 SV=2)	375607
ENSG00000286369	AP002813.1	novel transcript	635	0	6	0	1.05	14.6255	3.87042	0.0123248	0.0360686	no	up	EAW82585.1(hCG1981965, partial [Homo sapiens])
ENSG00000230896	AL604028.1	novel transcript	598	0	6	0	1.16	14.6255	3.87042	0.0123248	0.0360686	no	up	XP_017396191.1(PREDICTED: actin-binding protein IPP [Cebus capucinus imitator])
ENSG00000147614	ATP6V0D2	ATPase H+ transporting V0 subunit d2 [Source:HGNC Symbol;Acc:HGNC:18266]	2370	0	6	0	0.18	14.6255	3.87042	0.0123248	0.0360686	no	up	CAH92343.1(hypothetical protein [Pongo abelii])	GO:1902600(biological_process:hydrogen ion transmembrane transport); GO:0010008(cellular_component:endosome membrane); GO:0070062(cellular_component:extracellular exosome); GO:0005765(cellular_component:lysosomal membrane); GO:0016020(cellular_component:membrane); GO:0090383(biological_process:phagosome acidification); GO:0033181(cellular_component:plasma membrane proton-transporting V-type ATPas…	K02146	ATPeV0D, ATP6D	map05165(Human papillomavirus infection); map04966(Collecting duct acid secretion); map04145(Phagosome); map00190(Oxidative phosphorylation); map04142(Lysosome); map04721(Synaptic vesicle cycle); map05110(Vibrio cholerae infection); map05152(Tuberculosis); map05203(Viral carcinogenesis); map05323(Rheumatoid arthritis); map05120(Epithelial cell signaling in Helicobacter pylori infection)	COG1527(C:Energy production and conversion)	COG1527(ATP synthase, subunit)	PF01992.16(vATP-synt_AC39:ATP synthase (C/AC39) subunit)	sp|Q8N8Y2|VA0D2_HUMAN(V-type proton ATPase subunit d 2 OS=Homo sapiens OX=9606 GN=ATP6V0D2 PE=2 SV=1)	245972
ENSG00000159915	ZNF233	zinc finger protein 233 [Source:HGNC Symbol;Acc:HGNC:30946]	2784	1	12	0.02	0.74	14.6255	3.87042	0.0004011	0.00156498	no	up	XP_024307256.1(zinc finger protein 233 isoform X1 [Homo sapiens])	GO:0003700(molecular_function:transcription factor activity, sequence-specific DNA binding); GO:0005634(cellular_component:nucleus); GO:0006355(biological_process:regulation of transcription, DNA-templated); GO:0003676(molecular_function:nucleic acid binding); GO:0003677(molecular_function:DNA binding); GO:0046872(molecular_function:metal ion binding); GO:0000981(molecular_function:RNA polymerase…	K09228	KRAB	map05168(Herpes simplex virus 1 infection)	COG5048(S:Function unknown)	COG5048(Zinc finger protein)	PF13465.6(zf-H2C2_2:Zinc-finger double domain); PF00096.26(zf-C2H2:Zinc finger, C2H2 type); PF01352.27(KRAB:KRAB box); PF13894.6(zf-C2H2_4:C2H2-type zinc finger); PF12171.8(zf-C2H2_jaz:Zinc-finger double-stranded RNA-binding); PF12874.7(zf-met:Zinc-finger of C2H2 type)	sp|A6NK53|ZN233_HUMAN(Zinc finger protein 233 OS=Homo sapiens OX=9606 GN=ZNF233 PE=2 SV=3)	353355
ENSG00000285085	AL662884.4	novel protein	497	0	6	0	1.29	14.6255	3.87042	0.0123248	0.0360686	no	up	EAX03588.1(proline-rich transmembrane protein 1, isoform CRA_a, partial [Homo sapiens])	GO:0016021(cellular_component:integral component of membrane)				ENOG41118GQ(S:Function unknown)	ENOG41118GQ(-)
ENSG00000249753	AC084357.2	antisense to TMEM5	275	0	6	0	8.81	14.6255	3.87042	0.0123248	0.0360686	no	up
ENSG00000263644	AC005828.3	novel transcript, antisense to TANC2	591	0.23	2.69	0.04	0.53	14.2546	3.83336	0.0948402	0.210786	no	up
ENSG00000236184	TCEA1P4	transcription elongation factor A1 pseudogene 4 [Source:HGNC Symbol;Acc:HGNC:31091]	844	1.53	17.88	0.14	1.98	14.2432	3.8322	1.66157e-05	7.9365e-05	yes	up	NP_001153222.1(transcription elongation factor A protein 1 isoform 3 [Mus musculus])	GO:0006283(biological_process:transcription-coupled nucleotide-excision repair); GO:0005730(cellular_component:nucleolus); GO:0030218(biological_process:erythrocyte differentiation); GO:0006368(biological_process:transcription elongation from RNA polymerase II promoter); GO:0005634(cellular_component:nucleus); GO:0006366(biological_process:transcription from RNA polymerase II promoter); GO:000827…	K03145	TFIIS		COG1594(S:Function unknown)	COG1594(DNA-binding protein involved in single-strand DNA break repair, double-strand DNA break repair and base excision repair. Resolves abortive DNA ligation intermediates formed either at base excision sites, or when DNA ligases attempt to repair non- ligatable breaks induced by reactive oxygen species. Catalyzes the release of adenylate groups covalently linked to 5'-phosphate termini, result…		sp|P10711|TCEA1_MOUSE(Transcription elongation factor A protein 1 OS=Mus musculus OX=10090 GN=Tcea1 PE=1 SV=2)
ENSG00000279571	AL162426.1	novel transcript	743	0	5.79	0	0.78	14.1136	3.81902	0.0143823	0.0413203	no	up	EAW87680.1(syntaxin binding protein 1, isoform CRA_b [Homo sapiens])
ENSG00000271848	AC073389.2	novel transcript, antisense to SYNPO2L and AGAP5	2571	0	5.74	0	0.39	13.9918	3.80651	0.0149219	0.042721	no	up	NP_001137472.1(arf-GAP with GTPase, ANK repeat and PH domain-containing protein 5 [Homo sapiens])	GO:0005634(cellular_component:nucleus); GO:0046872(molecular_function:metal ion binding); GO:0005096(molecular_function:GTPase activator activity)	K12491	AGAP	map04144(Endocytosis)	COG5347(U:Intracellular trafficking, secretion, and vesicular transport)	COG5347(domain, ankyrin repeat and PH domain)		sp|A6NIR3|AGAP5_HUMAN(Arf-GAP with GTPase, ANK repeat and PH domain-containing protein 5 OS=Homo sapiens OX=9606 GN=AGAP5 PE=2 SV=2)
ENSG00000222328	RNU2-2P	RNA, U2 small nuclear 2, pseudogene [Source:HGNC Symbol;Acc:HGNC:10152]	191	0	5.53	0	51.27	13.4799	3.75274	0.0174246	0.0490753	no	up	CAA24954.2(unnamed protein product [Xenopus laevis])	GO:0016021(cellular_component:integral component of membrane)
ENSG00000272264	AC009686.2	novel transcript	577	1	11	0.17	2.28	13.4067	3.74489	0.000805564	0.00299113	no	up	EAW75738.1(hCG2038543, partial [Homo sapiens])					ENOG4110P7G(S:Function unknown)	ENOG4110P7G(-)
ENSG00000275532	AC006449.2	novel transcript, antisense to MLLT6	486	0	5.49	0	1.61	13.3824	3.74226	0.017948	0.0503084	no	up
ENSG00000273696	CT45A7	cancer/testis antigen family 45 member A7 [Source:HGNC Symbol;Acc:HGNC:51260]	996	0	5.44	0	0.48	13.2605	3.72906	0.018625	0.0519474	no	up	NP_001017438.2(cancer/testis antigen family 45 member A6 [Homo sapiens])	GO:0034472(biological_process:snRNA 3'-end processing); GO:0032039(cellular_component:integrator complex)				ENOG41115DR(S:Function unknown)	ENOG41115DR(cancer testis antigen family 45, member)	PF15300.6(INT_SG_DDX_CT_C:INTS6/SAGE1/DDX26B/CT45 C-terminus)	sp|P0DMU8|CT455_HUMAN(Cancer/testis antigen family 45 member A5 OS=Homo sapiens OX=9606 GN=CT45A5 PE=2 SV=1)	101060211
ENSG00000258891	AC005480.1	novel transcript, antisense to ZNF410	3548	0	5.44	0	0.4	13.2605	3.72906	0.018625	0.0519474	no	up	NP_689658.3(protein FAM161B [Homo sapiens])	GO:0005881(cellular_component:cytoplasmic microtubule); GO:0044782(biological_process:cilium organization); GO:0015630(cellular_component:microtubule cytoskeleton)				ENOG4111FGW(S:Function unknown)	ENOG4111FGW(family with sequence similarity 161, member B)		sp|Q96MY7|F161B_HUMAN(Protein FAM161B OS=Homo sapiens OX=9606 GN=FAM161B PE=1 SV=2)
ENSG00000263218	AC127496.6	novel transcript, antisense to CHMP6	338	0	5.42	0	4.2	13.2117	3.72375	0.018903	0.0526198	no	up
ENSG00000277688	AC243585.2	novel transcript, antisense DDX52	508	0	5.41	0	1.44	13.1874	3.72108	0.0190436	0.0529404	no	up
ENSG00000169429	CXCL8	C-X-C motif chemokine ligand 8 [Source:HGNC Symbol;Acc:HGNC:6025]	1642	25	269	0.95	12.46	13.1142	3.71306	2.60523e-61	1.21018e-59	yes	up	NP_000575.1(interleukin-8 isoform 1 precursor [Homo sapiens])	GO:0070098(biological_process:chemokine-mediated signaling pathway); GO:0005125(molecular_function:cytokine activity); GO:0071222(biological_process:cellular response to lipopolysaccharide); GO:0019221(biological_process:cytokine-mediated signaling pathway); GO:0008009(molecular_function:chemokine activity); GO:0030155(biological_process:regulation of cell adhesion); GO:0045091(biological_process…	K10030	IL8, CXCL8	map05142(Chagas disease (American trypanosomiasis)); map04657(IL-17 signaling pathway); map05163(Human cytomegalovirus infection); map05146(Amoebiasis); map05161(Hepatitis B); map05144(Malaria); map05167(Kaposi sarcoma-associated herpesvirus infection); map04622(RIG-I-like receptor signaling pathway); map05120(Epithelial cell signaling in Helicobacter pylori infection); map05133(Pertussis); map05…	ENOG410Z1BP(O:Posttranslational modification, protein turnover, chaperones)	ENOG410Z1BP(IL-8 is a chemotactic factor that attracts neutrophils, basophils, and T-cells, but not monocytes. It is also involved in neutrophil activation. It is released from several cell types in response to an inflammatory stimulus)	PF00048.20(IL8:Small cytokines (intecrine/chemokine), interleukin-8 like)	sp|P10145|IL8_HUMAN(Interleukin-8 OS=Homo sapiens OX=9606 GN=CXCL8 PE=1 SV=1)	3576
ENSG00000081853	PCDHGA2	protocadherin gamma subfamily A, 2 [Source:HGNC Symbol;Acc:HGNC:8700]	4813	0	5.36	0	0.07	13.0655	3.70769	0.019763	0.0547374	no	up	NP_061738.1(protocadherin gamma-A2 isoform 1 precursor [Homo sapiens])	GO:0016021(cellular_component:integral component of membrane); GO:0016020(cellular_component:membrane); GO:0005509(molecular_function:calcium ion binding); GO:0005887(cellular_component:integral component of plasma membrane); GO:0005886(cellular_component:plasma membrane); GO:0007155(biological_process:cell adhesion); GO:0007156(biological_process:homophilic cell adhesion via plasma membrane adhe…	K16495	PCDHGA		ENOG410XQHI(U:Intracellular trafficking, secretion, and vesicular transport)	ENOG410XQHI(Cadherins are calcium dependent cell adhesion proteins (By similarity))	PF00028.17(Cadherin:Cadherin domain); PF08266.12(Cadherin_2:Cadherin-like); PF16492.5(Cadherin_C_2:Cadherin cytoplasmic C-terminal); PF15974.5(Cadherin_tail:Cadherin C-terminal cytoplasmic tail, catenin-binding region)	sp|Q9Y5H1|PCDG2_HUMAN(Protocadherin gamma-A2 OS=Homo sapiens OX=9606 GN=PCDHGA2 PE=2 SV=1)	56113
ENSG00000277299	AC084876.1	novel transcript, antisense to GIT2	641	0	5.3	0	0.91	12.9192	3.69145	0.020663	0.0569559	no	up
ENSG00000240821	RPL9P25	ribosomal protein L9 pseudogene 25 [Source:HGNC Symbol;Acc:HGNC:36112]	579	0	5.26	0	1.08	12.8217	3.68052	0.0212862	0.0584176	no	up	XP_008015806.1(PREDICTED: 60S ribosomal protein L9 [Chlorocebus sabaeus])	GO:0005829(cellular_component:cytosol); GO:0000184(biological_process:nuclear-transcribed mRNA catabolic process, nonsense-mediated decay); GO:0005840(cellular_component:ribosome); GO:0022625(cellular_component:cytosolic large ribosomal subunit); GO:0005634(cellular_component:nucleus); GO:0016020(cellular_component:membrane); GO:0006614(biological_process:SRP-dependent cotranslational protein tar…	K02940	RP-L9e, RPL9	map03010(Ribosome)	COG0097(J:Translation, ribosomal structure and biogenesis)	COG0097(This protein binds to the 23S rRNA, and is important in its secondary structure. It is located near the subunit interface in the base of the L7 L12 stalk, and near the tRNA binding site of the peptidyltransferase center (By similarity))		sp|P32969|RL9_HUMAN(60S ribosomal protein L9 OS=Homo sapiens OX=9606 GN=RPL9 PE=1 SV=1)
ENSG00000167992	VWCE	von Willebrand factor C and EGF domains [Source:HGNC Symbol;Acc:HGNC:26487]	3536	2	21	0.05	0.78	12.7974	3.67777	4.22257e-06	2.16289e-05	yes	up	XP_005577729.1(PREDICTED: von Willebrand factor C and EGF domain-containing protein isoform X4 [Macaca fascicularis])	GO:0005737(cellular_component:cytoplasm); GO:0098586(biological_process:cellular response to virus); GO:0005576(cellular_component:extracellular region); GO:0003674(molecular_function:molecular_function); GO:0005509(molecular_function:calcium ion binding); GO:0005515(molecular_function:protein binding)				ENOG4110VWF(S:Function unknown); ENOG410XNSK(S:Function unknown)	ENOG4110VWF(von Willebrand factor C and EGF domains); ENOG410XNSK(oligomeric mucus gel-forming)	PF00093.18(VWC:von Willebrand factor type C domain); PF12662.7(cEGF:Complement Clr-like EGF-like); PF07645.15(EGF_CA:Calcium-binding EGF domain); PF14670.6(FXa_inhibition:Coagulation Factor Xa inhibitory site)	sp|Q96DN2|VWCE_HUMAN(von Willebrand factor C and EGF domain-containing protein OS=Homo sapiens OX=9606 GN=VWCE PE=2 SV=2)	220001
ENSG00000285253	AC090517.4	zinc finger protein 280D [Source:NCBI gene (formerly Entrezgene);Acc:54816]	5049	0	5.17	0	0.07	12.6023	3.65562	0.0227598	0.0619897	no	up	XP_014997798.1(zinc finger protein 280D isoform X8 [Macaca mulatta])	GO:0005634(cellular_component:nucleus); GO:0003676(molecular_function:nucleic acid binding)				COG5048(S:Function unknown)	COG5048(Zinc finger protein)	PF13836.6(DUF4195:Domain of unknown function (DUF4195))	sp|Q6N043|Z280D_HUMAN(Zinc finger protein 280D OS=Homo sapiens OX=9606 GN=ZNF280D PE=1 SV=3)	54816
ENSG00000287723	AP005901.6	novel transcript	2855	0	5.15	0	0.16	12.5536	3.65003	0.0231012	0.0627994	no	up	EAW50567.1(hCG2001672 [Homo sapiens])	GO:0003964(molecular_function:RNA-directed DNA polymerase activity); GO:0004519(molecular_function:endonuclease activity)				ENOG410Y3WU(S:Function unknown); ENOG410Y65V(S:Function unknown)	ENOG410Y3WU(-); ENOG410Y65V(Retrotransposon protein)		sp|P11369|LORF2_MOUSE(LINE-1 retrotransposable element ORF2 protein OS=Mus musculus OX=10090 GN=Pol PE=1 SV=2)
ENSG00000163734	CXCL3	C-X-C motif chemokine ligand 3 [Source:HGNC Symbol;Acc:HGNC:4604]	1075	11	113	0.52	8.33	12.5204	3.6462	1.99891e-26	3.81911e-25	yes	up	XP_007997073.1(PREDICTED: C-X-C motif chemokine 3 [Chlorocebus sabaeus])	GO:0030595(biological_process:leukocyte chemotaxis); GO:0005125(molecular_function:cytokine activity); GO:0030593(biological_process:neutrophil chemotaxis); GO:0005615(cellular_component:extracellular space); GO:0008009(molecular_function:chemokine activity); GO:0031640(biological_process:killing of cells of other organism); GO:0070098(biological_process:chemokine-mediated signaling pathway); GO:…	K05505	CXCL1_2_3, GRO	map04657(IL-17 signaling pathway); map05146(Amoebiasis); map05167(Kaposi sarcoma-associated herpesvirus infection); map05120(Epithelial cell signaling in Helicobacter pylori infection); map05134(Legionellosis); map04621(NOD-like receptor signaling pathway); map05323(Rheumatoid arthritis); map04668(TNF signaling pathway); map04060(Cytokine-cytokine receptor interaction); map04061(Viral protein int…	ENOG410ZT1C(O:Posttranslational modification, protein turnover, chaperones)	ENOG410ZT1C((chemokine (C-X-C motif) ligand)	PF00048.20(IL8:Small cytokines (intecrine/chemokine), interleukin-8 like)	sp|P19876|CXCL3_HUMAN(C-X-C motif chemokine 3 OS=Homo sapiens OX=9606 GN=CXCL3 PE=1 SV=1)	2921
ENSG00000226622	AC092155.1	novel transcript	3548	0	5.07	0	0.1	12.3586	3.62744	0.0245201	0.06631	no	up	EHH18460.1(hypothetical protein EGK_15063 [Macaca mulatta])
ENSG00000283849	AC092053.2	novel transcript, antisense CSRNP1	1818	0	5.01	0	0.21	12.2123	3.61027	0.0256427	0.0688431	no	up	XP_015300932.1(PREDICTED: putative uncharacterized protein ENSP00000383309 [Macaca fascicularis])		K19475	WIPF	map05135(Yersinia infection); map05130(Pathogenic Escherichia coli infection); map04144(Endocytosis)
ENSG00000104818	CGB2	chorionic gonadotropin subunit beta 2 [Source:HGNC Symbol;Acc:HGNC:16722]	627	1.16	11.61	0.12	1.57	12.1985	3.60863	0.00068245	0.00256714	no	up	NP_203696.2(choriogonadotropin subunit beta variant 2 isoform 1 precursor [Homo sapiens])	GO:0005179(molecular_function:hormone activity); GO:0005737(cellular_component:cytoplasm); GO:0005615(cellular_component:extracellular space); GO:0006357(biological_process:regulation of transcription from RNA polymerase II promoter); GO:0006915(biological_process:apoptotic process); GO:0007292(biological_process:female gamete generation); GO:0005576(cellular_component:extracellular region); GO:0…	K10045	CGB		ENOG4111ZSU(O:Posttranslational modification, protein turnover, chaperones)	ENOG4111ZSU(follicle-stimulating hormone activity)	PF00007.22(Cys_knot:Cystine-knot domain)	sp|Q6NT52|CGB2_HUMAN(Choriogonadotropin subunit beta variant 2 OS=Homo sapiens OX=9606 GN=CGB2 PE=2 SV=5)	114336
ENSG00000247595	SPTY2D1OS	SPTY2D1 opposite strand [Source:HGNC Symbol;Acc:HGNC:44122]	373	0	5	0	1.42	12.188	3.60738	0.0258348	0.0692833	no	up	PNJ47596.1(SPTY2D1-AS1 isoform 2 [Pongo abelii])	GO:0016021(cellular_component:integral component of membrane); GO:0016020(cellular_component:membrane)				ENOG4111DEB(S:Function unknown)	ENOG4111DEB(-)		sp|A0A0U1RRN3|SPTOS_HUMAN(Putative transmembrane protein SPTY2D1OS OS=Homo sapiens OX=9606 GN=SPTY2D1OS PE=3 SV=1)	100506540
ENSG00000170788	DYDC1	DPY30 domain containing 1 [Source:HGNC Symbol;Acc:HGNC:23460]	708	0	5	0	0.82	12.188	3.60738	0.0258348	0.0692833	no	up	NP_620167.1(DPY30 domain-containing protein 1 [Homo sapiens])	GO:0006348(biological_process:chromatin silencing at telomere); GO:0000781(cellular_component:chromosome, telomeric region); GO:0048188(cellular_component:Set1C/COMPASS complex); GO:0005515(molecular_function:protein binding); GO:0051568(biological_process:histone H3-K4 methylation); GO:0044666(cellular_component:MLL3/4 complex)				ENOG410XYYJ(S:Function unknown)	ENOG410XYYJ(DPY30 domain containing 1)	PF05186.13(Dpy-30:Dpy-30 motif)	sp|Q8WWB3|DYDC1_HUMAN(DPY30 domain-containing protein 1 OS=Homo sapiens OX=9606 GN=DYDC1 PE=1 SV=1)	143241
ENSG00000286732	AC091181.2	novel transcript, antisense to MSI2	1017	0	5	0	0.43	12.188	3.60738	0.0258348	0.0692833	no	up	XP_019801084.1(PREDICTED: caskin-1-like isoform X2 [Tursiops truncatus])
ENSG00000265778	AC018413.1	novel transcript, antisense to ZFN156	1200	0	5	0	1.95	12.188	3.60738	0.0258348	0.0692833	no	up	XP_025129161.1(uncharacterized protein LOC112581401 [Bubalus bubalis])									101927989
ENSG00000227495	KIF1C-AS1	KIF1C antisense RNA 1 [Source:HGNC Symbol;Acc:HGNC:40324]	583	0	5	0	1.02	12.188	3.60738	0.0258348	0.0692833	no	up	XP_010361889.1(PREDICTED: kinesin-like protein KIF1C [Rhinopithecus roxellana])	GO:0043005(cellular_component:neuron projection); GO:0005794(cellular_component:Golgi apparatus); GO:0008574(molecular_function:ATP-dependent microtubule motor activity, plus-end-directed); GO:0006890(biological_process:retrograde vesicle-mediated transport, Golgi to ER); GO:0016192(biological_process:vesicle-mediated transport); GO:0005874(cellular_component:microtubule); GO:0008017(molecular_fu…	K10392	KIF1		ENOG4110NVR(S:Function unknown); COG5059(Z:Cytoskeleton)	ENOG4110NVR(-); COG5059(Kinesin family member)		sp|O43896|KIF1C_HUMAN(Kinesin-like protein KIF1C OS=Homo sapiens OX=9606 GN=KIF1C PE=1 SV=3)	102724009
ENSG00000257752	AC091516.1	transmembrane protein 38A (TMEM38A)	703	0	5	0	0.73	12.188	3.60738	0.0258348	0.0692833	no	up	XP_005241777.1(trimeric intracellular cation channel type A [Falco peregrinus])	GO:0005267(molecular_function:potassium channel activity); GO:0005261(molecular_function:cation channel activity); GO:0016021(cellular_component:integral component of membrane); GO:0031965(cellular_component:nuclear membrane); GO:0033017(cellular_component:sarcoplasmic reticulum membrane); GO:0015672(biological_process:monovalent inorganic cation transport)	K24013	TMEM38, TRIC		ENOG410XQ0P(Z:Cytoskeleton)	ENOG410XQ0P(centrosomal protein 290kDa)		sp|A6ZIQ8|TM38A_RAT(Trimeric intracellular cation channel type A OS=Rattus norvegicus OX=10116 GN=Tmem38a PE=2 SV=1)
ENSG00000279766	AC067931.1	TEC	671	1	10	0.13	1.59	12.188	3.60738	0.00162247	0.00573453	no	up
ENSG00000273181	AC131235.3	novel transcript	620	0	5	0	0.91	12.188	3.60738	0.0258348	0.0692833	no	up
ENSG00000233459	AC125238.2	zinc finger protein 207 (ZNF207) pseudogene	1440	0	5	0	0.27	12.188	3.60738	0.0258348	0.0692833	no	up	XP_008846395.1(PREDICTED: BUB3-interacting and GLEBS motif-containing protein ZNF207 isoform X1 [Nannospalax galili])	GO:0050821(biological_process:protein stabilization); GO:0090307(biological_process:mitotic spindle assembly); GO:0003676(molecular_function:nucleic acid binding); GO:0003677(molecular_function:DNA binding); GO:0005874(cellular_component:microtubule); GO:0051301(biological_process:cell division); GO:0005737(cellular_component:cytoplasm); GO:0005819(cellular_component:spindle); GO:0005730(cellular…				ENOG410ZJGQ(T:Signal transduction mechanisms)	ENOG410ZJGQ(phospholipid binding)		sp|Q5R8K4|ZN207_PONAB(BUB3-interacting and GLEBS motif-containing protein ZNF207 OS=Pongo abelii OX=9601 GN=ZNF207 PE=2 SV=1)
ENSG00000186652	PRG2	proteoglycan 2, pro eosinophil major basic protein [Source:HGNC Symbol;Acc:HGNC:9362]	1367	0	5	0	0.29	12.188	3.60738	0.0258348	0.0692833	no	up	EAW73739.1(hCG39762, isoform CRA_a [Homo sapiens])	GO:1904813(cellular_component:ficolin-1-rich granule lumen); GO:0070062(cellular_component:extracellular exosome); GO:0031410(cellular_component:cytoplasmic vesicle); GO:0030246(molecular_function:carbohydrate binding); GO:0030021(molecular_function:extracellular matrix structural constituent conferring compression resistance); GO:0043312(biological_process:neutrophil degranulation); GO:0002376(b…	K10786	PRG2, MBP	map05310(Asthma)	ENOG410XPJ1(S:Function unknown)	ENOG410XPJ1(c-type lectin domain family)	PF00059.21(Lectin_C:Lectin C-type domain)	sp|P13727|PRG2_HUMAN(Bone marrow proteoglycan OS=Homo sapiens OX=9606 GN=PRG2 PE=1 SV=2)	5553
ENSG00000236444	UBE2L5	ubiquitin conjugating enzyme E2 L5 [Source:HGNC Symbol;Acc:HGNC:13477]	465	0	5	0	0.13	12.188	3.60738	0.0258348	0.0692833	no	up	NP_001342176.1(ubiquitin-conjugating enzyme E2 L5 [Homo sapiens])	GO:0071383(biological_process:cellular response to steroid hormone stimulus); GO:0071385(biological_process:cellular response to glucocorticoid stimulus); GO:0019899(molecular_function:enzyme binding); GO:0044770(biological_process:cell cycle phase transition); GO:0000209(biological_process:protein polyubiquitination); GO:0005737(cellular_component:cytoplasm); GO:0006355(biological_process:regula…	K04552	UBE2L3, UBCH7	map05012(Parkinson disease); map04120(Ubiquitin mediated proteolysis)	COG5078(O:Posttranslational modification, protein turnover, chaperones)	COG5078(ubiquitin-conjugating enzyme)	PF00179.26(UQ_con:Ubiquitin-conjugating enzyme); PF05743.13(UEV:UEV domain); PF14461.6(Prok-E2_B:Prokaryotic E2 family B); PF05773.22(RWD:RWD domain)	sp|A0A1B0GUS4|UB2L5_HUMAN(Ubiquitin-conjugating enzyme E2 L5 OS=Homo sapiens OX=9606 GN=UBE2L5 PE=2 SV=1)	171222
ENSG00000232486	AL592437.2	DEP domain containing 1 (DEPDC1) pseudogene	2434	0	5	0	0.15	12.188	3.60738	0.0258348	0.0692833	no	up	XP_018875172.1(PREDICTED: DEP domain-containing protein 1A isoform X1 [Gorilla gorilla gorilla])	GO:0017053(cellular_component:transcriptional repressor complex); GO:0005634(cellular_component:nucleus); GO:0005096(molecular_function:GTPase activator activity); GO:0045892(biological_process:negative regulation of transcription, DNA-templated); GO:0007165(biological_process:signal transduction); GO:0035556(biological_process:intracellular signal transduction)				ENOG410YMM7(U:Intracellular trafficking, secretion, and vesicular transport)	ENOG410YMM7(Transmembrane protein 38B)		sp|Q5TB30|DEP1A_HUMAN(DEP domain-containing protein 1A OS=Homo sapiens OX=9606 GN=DEPDC1 PE=1 SV=2)
ENSG00000222022	AC112721.1	novel transcript	588	0	5	0	1	12.188	3.60738	0.0258348	0.0692833	no	up	EHH21792.1(hypothetical protein EGK_04933, partial [Macaca mulatta])					ENOG4110PUE(S:Function unknown)	ENOG4110PUE(-)
ENSG00000249690	AC110813.1	novel transcript, antisense to LRBA	2209	0	5	0	0.16	12.188	3.60738	0.0258348	0.0692833	no	up	XP_003257843.1(PREDICTED: uncharacterized protein LOC100586881 [Nomascus leucogenys])
ENSG00000235910	APOA1-AS	APOA1 antisense RNA [Source:HGNC Symbol;Acc:HGNC:40079]	956	0	5	0	0.46	12.188	3.60738	0.0258348	0.0692833	no	up	EAW65573.1(hCG2039011, partial [Homo sapiens])	GO:0004181(molecular_function:metallocarboxypeptidase activity); GO:0016021(cellular_component:integral component of membrane); GO:0016746(molecular_function:transferase activity, transferring acyl groups); GO:0008270(molecular_function:zinc ion binding)	K09228	KRAB	map05168(Herpes simplex virus 1 infection)	ENOG410Y3GP(S:Function unknown); COG5048(S:Function unknown); ENOG410XNPH(T:Signal transduction mechanisms); ENOG410XQ4P(S:Function unknown); ENOG410Y21Q(U:Intracellular trafficking, secretion, and vesicular transport)	ENOG410Y3GP(LIM protein); COG5048(Zinc finger protein); ENOG410XNPH(protein serine/threonine kinase activity); ENOG410XQ4P(Solute carrier family 25 (Mitochondrial carrier); ENOG410Y21Q(Plakophilin)		sp|Q8NHA8|OR1FC_HUMAN(Olfactory receptor 1F12 OS=Homo sapiens OX=9606 GN=OR1F12 PE=3 SV=1)	104326055
ENSG00000232732	AC097717.1	novel transcript	1322	0	5	0	0.79	12.188	3.60738	0.0258348	0.0692833	no	up	EHH18371.1(hypothetical protein EGK_14950, partial [Macaca mulatta])	GO:2000491(biological_process:positive regulation of hepatic stellate cell activation); GO:0032967(biological_process:positive regulation of collagen biosynthetic process); GO:0043525(biological_process:positive regulation of neuron apoptotic process); GO:0003677(molecular_function:DNA binding); GO:0001666(biological_process:response to hypoxia); GO:0000122(biological_process:negative regulation …				ENOG410YYVQ(S:Function unknown); ENOG4110Q9A(S:Function unknown); ENOG4110PR4(S:Function unknown)	ENOG410YYVQ(-); ENOG4110Q9A(-); ENOG4110PR4(-)		sp|Q6UX73|CP089_HUMAN(UPF0764 protein C16orf89 OS=Homo sapiens OX=9606 GN=C16orf89 PE=1 SV=2)
ENSG00000231616	AL354733.2	novel transcript, antisense to KIF27	1835	0	5	0	0.24	12.188	3.60738	0.0258348	0.0692833	no	up	XP_012365389.1(PREDICTED: zinc finger protein 888-like isoform X2 [Nomascus leucogenys])	GO:0005634(cellular_component:nucleus); GO:0006355(biological_process:regulation of transcription, DNA-templated); GO:0003676(molecular_function:nucleic acid binding); GO:0003677(molecular_function:DNA binding); GO:0046872(molecular_function:metal ion binding); GO:0000981(molecular_function:RNA polymerase II transcription factor activity, sequence-specific DNA binding)	K23742;K09337	UTY, KDM6C;CRX		ENOG4110PT2(S:Function unknown); ENOG410YYVQ(S:Function unknown); ENOG410YZTZ(S:Function unknown); COG0457(S:Function unknown); ENOG410ZBMQ(S:Function unknown); ENOG4110PSH(S:Function unknown); COG0474(P:Inorganic ion transport and metabolism); ENOG411219Y(S:Function unknown)	ENOG4110PT2(-); ENOG410YYVQ(-); ENOG410YZTZ(-); COG0457(repeat-containing protein); ENOG410ZBMQ(-); ENOG4110PSH(-); COG0474(P-type atpase); ENOG411219Y(-)		sp|A0A096LPI5|GVQW2_HUMAN(Protein GVQW2 OS=Homo sapiens OX=9606 GN=GVQW2 PE=4 SV=1)
ENSG00000203618	GP1BB	glycoprotein Ib platelet subunit beta [Source:HGNC Symbol;Acc:HGNC:4440]	959	0	5	0	0.46	12.188	3.60738	0.0258348	0.0692833	no	up	XP_003280406.1(PREDICTED: platelet glycoprotein Ib beta chain [Nomascus leucogenys])	GO:0016020(cellular_component:membrane); GO:0007599(biological_process:hemostasis); GO:0005887(cellular_component:integral component of plasma membrane); GO:0007597(biological_process:blood coagulation, intrinsic pathway); GO:0007596(biological_process:blood coagulation); GO:0004888(molecular_function:transmembrane signaling receptor activity); GO:0042802(molecular_function:identical protein bind…	K06262	GP1BB, CD42c	map04640(Hematopoietic cell lineage); map04512(ECM-receptor interaction); map04611(Platelet activation)	COG4886(D:Cell cycle control, cell division, chromosome partitioning); COG4886(Z:Cytoskeleton)	COG4886(Cell division control protein); COG4886(Cell division control protein)	PF01462.18(LRRNT:Leucine rich repeat N-terminal domain); PF01463.24(LRRCT:Leucine rich repeat C-terminal domain)	sp|P13224|GP1BB_HUMAN(Platelet glycoprotein Ib beta chain OS=Homo sapiens OX=9606 GN=GP1BB PE=1 SV=1)	2812
ENSG00000249639	AC022092.1	novel transcript, antisense to TIFAB	504	0	5	0	1.36	12.188	3.60738	0.0258348	0.0692833	no	up
ENSG00000259772	AC012236.1	uncharacterized LOC283710 [Source:NCBI gene (formerly Entrezgene);Acc:283710]	1024	0	5	0	0.72	12.188	3.60738	0.0258348	0.0692833	no	up	NP_001230467.1(uncharacterized protein LOC283710 [Homo sapiens])									283710
ENSG00000274104	AC020910.5	novel transcript	540	1	10	0.2	2.35	12.188	3.60738	0.00162247	0.00573453	no	up	XP_012355672.1(PREDICTED: uncharacterized protein LOC101179250 [Nomascus leucogenys])
ENSG00000272716	AL121658.1	novel transcript	712	1	10	0.12	1.44	12.188	3.60738	0.00162247	0.00573453	no	up	EAW83836.1(hCG2014340 [Homo sapiens])	GO:0006355(biological_process:regulation of transcription, DNA-templated); GO:0016021(cellular_component:integral component of membrane); GO:0000785(cellular_component:chromatin); GO:0005634(cellular_component:nucleus); GO:0003677(molecular_function:DNA binding)	K12581;K15322;K01064	CNOT7_8, CAF1, POP2;TSEN2;WNT9	map05165(Human papillomavirus infection); map04390(Hippo signaling pathway); map05217(Basal cell carcinoma); map04310(Wnt signaling pathway); map05010(Alzheimer disease); map05225(Hepatocellular carcinoma); map05224(Breast cancer); map05226(Gastric cancer); map05205(Proteoglycans in cancer); map05200(Pathways in cancer); map04550(Signaling pathways regulating pluripotency of stem cells); map03018…	ENOG410YZTZ(S:Function unknown); ENOG410YYHK(S:Function unknown); ENOG410YX7N(S:Function unknown); ENOG410YY0X(S:Function unknown); ENOG410YX46(S:Function unknown); ENOG410YWK3(B:Chromatin structure and dynamics)	ENOG410YZTZ(-); ENOG410YYHK(-); ENOG410YX7N(-); ENOG410YY0X(-); ENOG410YX46(-); ENOG410YWK3(High mobility group AT-hook 2)		sp|Q8WTZ3|YS049_HUMAN(Zinc finger protein ENSP00000375192 OS=Homo sapiens OX=9606 PE=2 SV=1)
ENSG00000082482	KCNK2	potassium two pore domain channel subfamily K member 2 [Source:HGNC Symbol;Acc:HGNC:6277]	3875	0	5	0	0.28	12.188	3.60738	0.0258348	0.0692833	no	up	NP_001017425.2(potassium channel subfamily K member 2 isoform c [Homo sapiens])	GO:0042391(biological_process:regulation of membrane potential); GO:0005267(molecular_function:potassium channel activity); GO:0005783(cellular_component:endoplasmic reticulum); GO:0007613(biological_process:memory); GO:0005789(cellular_component:endoplasmic reticulum membrane); GO:0060044(biological_process:negative regulation of cardiac muscle cell proliferation); GO:0010942(biological_process:…	K04913	KCNK2, K2P2.1	map04971(Gastric acid secretion); map04927(Cortisol synthesis and secretion); map04934(Cushing syndrome)	COG1226(P:Inorganic ion transport and metabolism)	COG1226(PotAssium voltage-gated channel)	PF07885.16(Ion_trans_2:Ion channel)	sp|O95069|KCNK2_HUMAN(Potassium channel subfamily K member 2 OS=Homo sapiens OX=9606 GN=KCNK2 PE=1 SV=2)	3776
ENSG00000283982	AL445623.2	novel transcript	4805	1	10	0.01	0.14	12.188	3.60738	0.00162247	0.00573453	no	up	ABR01162.1(endonuclease/reverse transcriptase [Sus scrofa])	GO:0003964(molecular_function:RNA-directed DNA polymerase activity); GO:0004519(molecular_function:endonuclease activity)								101929563
ENSG00000268601	AC115522.1	novel transcript	556	0	5	0	1.11	12.188	3.60738	0.0258348	0.0692833	no	up	EHH63089.1(hypothetical protein EGM_15987, partial [Macaca fascicularis])	GO:0016021(cellular_component:integral component of membrane)				ENOG4110PUS(S:Function unknown); ENOG410YY0X(S:Function unknown); ENOG4110PPG(S:Function unknown)	ENOG4110PUS(-); ENOG410YY0X(-); ENOG4110PPG(-)		sp|Q6UX73|CP089_HUMAN(UPF0764 protein C16orf89 OS=Homo sapiens OX=9606 GN=C16orf89 PE=1 SV=2)
ENSG00000286813	AC015871.6	novel transcript, sense intronic to ST20-MTHFSand MTHFS	2194	0	5	0	0.17	12.188	3.60738	0.0258348	0.0692833	no	up
ENSG00000233360	PDXP-DT	PDXP divergent transcript [Source:HGNC Symbol;Acc:HGNC:40525]	1945	0	5	0	0.19	12.188	3.60738	0.0258348	0.0692833	no	up	XP_011893570.1(PREDICTED: SH3 domain-binding protein 1 isoform X3 [Cercocebus atys])	GO:0019897(cellular_component:extrinsic component of plasma membrane); GO:1990450(molecular_function:linear polyubiquitin binding); GO:0045198(biological_process:establishment of epithelial cell apical/basal polarity); GO:0017124(molecular_function:SH3 domain binding); GO:0007165(biological_process:signal transduction); GO:0005923(cellular_component:bicellular tight junction); GO:0005737(cellular…	K20652	SH3BP1, ARHGAP43		ENOG410XRR2(S:Function unknown)	ENOG410XRR2(rho GTPase activating protein)		sp|Q9Y3L3|3BP1_HUMAN(SH3 domain-binding protein 1 OS=Homo sapiens OX=9606 GN=SH3BP1 PE=1 SV=3)	101927051
ENSG00000251441	RTEL1P1	regulator of telomere elongation helicase 1 pseudogene 1 [Source:HGNC Symbol;Acc:HGNC:44213]	3685	0	5	0	0.09	12.188	3.60738	0.0258348	0.0692833	no	up	XP_024207887.1(regulator of telomere elongation helicase 1 isoform X9 [Pan troglodytes])	GO:1904355(biological_process:positive regulation of telomere capping); GO:1904506(biological_process:negative regulation of telomere maintenance in response to DNA damage); GO:1902990(biological_process:mitotic telomere maintenance via semi-conservative replication); GO:0090657(biological_process:telomeric loop disassembly); GO:0003677(molecular_function:DNA binding); GO:0043247(biological_proce…	K05143;K11136	TNFRSF6B, DCR3;RTEL1	map04060(Cytokine-cytokine receptor interaction)	COG1199(O:Posttranslational modification, protein turnover, chaperones)	COG1199(alpha-kinase 1)		sp|Q5RE34|RTEL1_PONAB(Regulator of telomere elongation helicase 1 OS=Pongo abelii OX=9601 GN=RTEL1 PE=2 SV=1)
ENSG00000204482	LST1	leukocyte specific transcript 1 [Source:HGNC Symbol;Acc:HGNC:14189]	648	1	10	0.03	3.29	12.188	3.60738	0.00162247	0.00573453	no	up	NP_009092.3(leukocyte-specific transcript 1 protein isoform 1 [Homo sapiens])	GO:0005737(cellular_component:cytoplasm); GO:0005794(cellular_component:Golgi apparatus); GO:0000902(biological_process:cell morphogenesis); GO:0016021(cellular_component:integral component of membrane); GO:0016020(cellular_component:membrane); GO:0016358(biological_process:dendrite development); GO:0050672(biological_process:negative regulation of lymphocyte proliferation); GO:0000139(cellular_c…				ENOG4111AGB(U:Intracellular trafficking, secretion, and vesicular transport); ENOG4111D7F(U:Intracellular trafficking, secretion, and vesicular transport)	ENOG4111AGB(leukocyte specific transcript 1); ENOG4111D7F(leukocyte specific transcript 1)	PF05083.13(LST1:LST-1 protein)	sp|O00453|LST1_HUMAN(Leukocyte-specific transcript 1 protein OS=Homo sapiens OX=9606 GN=LST1 PE=1 SV=2)	7940
ENSG00000112299	VNN1	vanin 1 [Source:HGNC Symbol;Acc:HGNC:12705]	3853	1	10	0.01	0.18	12.188	3.60738	0.00162247	0.00573453	no	up	NP_004657.2(pantetheinase precursor [Homo sapiens])	GO:0045087(biological_process:innate immune response); GO:0016787(molecular_function:hydrolase activity); GO:0016811(molecular_function:hydrolase activity, acting on carbon-nitrogen (but not peptide) bonds, in linear amides); GO:1902176(biological_process:negative regulation of oxidative stress-induced intrinsic apoptotic signaling pathway); GO:0033089(biological_process:positive regulation of T …	K08069	VNN	map00770(Pantothenate and CoA biosynthesis)	COG0388(K:Transcription)	COG0388(CCAAT enhancer binding protein (C EBP))	PF00795.22(CN_hydrolase:Carbon-nitrogen hydrolase)	sp|O95497|VNN1_HUMAN(Pantetheinase OS=Homo sapiens OX=9606 GN=VNN1 PE=1 SV=2)	8876
ENSG00000176054	RPL23P2	ribosomal protein L23 pseudogene 2 [Source:HGNC Symbol;Acc:HGNC:10324]	421	0	5	0	2.06	12.188	3.60738	0.0258348	0.0692833	no	up	EAX09934.1(hCG1780094, isoform CRA_b, partial [Homo sapiens])	GO:0022626(cellular_component:cytosolic ribosome); GO:0022625(cellular_component:cytosolic large ribosomal subunit); GO:0050821(biological_process:protein stabilization); GO:0010628(biological_process:positive regulation of gene expression); GO:0070180(molecular_function:large ribosomal subunit rRNA binding); GO:0003735(molecular_function:structural constituent of ribosome); GO:0000122(biological…	K02894	RP-L23e, RPL23	map03010(Ribosome)	COG0093(O:Posttranslational modification, protein turnover, chaperones)	COG0093(listerin E3 ubiquitin protein ligase 1)		sp|Q5REU2|RL23_PONAB(60S ribosomal protein L23 OS=Pongo abelii OX=9601 GN=RPL23 PE=2 SV=1)
ENSG00000283122	HYMAI	hydatidiform mole associated and imprinted [Source:HGNC Symbol;Acc:HGNC:5326]	3347	1	10	0.02	0.21	12.188	3.60738	0.00162247	0.00573453	no	up
ENSG00000260101	AC008074.2	novel transcript	1907	0	5	0	0.19	12.188	3.60738	0.0258348	0.0692833	no	up										101927402
ENSG00000264907	PRELID3BP3	PRELI domain containing 3B pseudogene 3 [Source:HGNC Symbol;Acc:HGNC:49065]	545	0	5	0	1.16	12.188	3.60738	0.0258348	0.0692833	no	up	XP_012367621.1(PREDICTED: protein slowmo homolog 2-like [Nomascus leucogenys])	GO:0005758(cellular_component:mitochondrial intermembrane space)				ENOG410YBNZ(S:Function unknown)	ENOG410YBNZ(Slowmo homolog)		sp|Q9Y3B1|PLD3B_HUMAN(PRELI domain containing protein 3B OS=Homo sapiens OX=9606 GN=PRELID3B PE=1 SV=2)
ENSG00000131401	NAPSB	napsin B aspartic peptidase, pseudogene [Source:HGNC Symbol;Acc:HGNC:13396]	1343	0	5	0	0.67	12.188	3.60738	0.0258348	0.0692833	no	up	AAF17080.1(aspartyl protease 3, partial [Homo sapiens])	GO:0004190(molecular_function:aspartic-type endopeptidase activity)	K08565	NAPSA	map04142(Lysosome)	ENOG410XNV7(O:Posttranslational modification, protein turnover, chaperones)	ENOG410XNV7(aspartic)		sp|O96009|NAPSA_HUMAN(Napsin-A OS=Homo sapiens OX=9606 GN=NAPSA PE=1 SV=1)	256236
ENSG00000224805	LINC00853	long intergenic non-protein coding RNA 853 [Source:HGNC Symbol;Acc:HGNC:43716]	661	0	5	0	0.81	12.188	3.60738	0.0258348	0.0692833	no	up	EAX06879.1(hCG2042017, partial [Homo sapiens])									100874253
ENSG00000130600	H19	H19 imprinted maternally expressed transcript [Source:HGNC Symbol;Acc:HGNC:4713]	2348	3	29	0.12	1.66	11.7817	3.55847	9.31114e-08	5.71976e-07	yes	up	XP_015290730.1(PREDICTED: LOW QUALITY PROTEIN: uncharacterized PE-PGRS family protein PE_PGRS54 [Macaca fascicularis])					ENOG4111DMZ(S:Function unknown)	ENOG4111DMZ(-)			102724852
ENSG00000276148	AC084824.5	novel transcript, antisense to DNM1L	413	0.12	1.16	0.04	0.5	11.7817	3.55847	0.28555	0.513628	no	up
ENSG00000081041	CXCL2	C-X-C motif chemokine ligand 2 [Source:HGNC Symbol;Acc:HGNC:4603]	1115	18	170	1.21	12.76	11.5108	3.52492	5.75365e-38	1.58563e-36	yes	up	XP_001092240.3(uncharacterized protein LOC702067 [Macaca mulatta])	GO:0070098(biological_process:chemokine-mediated signaling pathway); GO:0005125(molecular_function:cytokine activity); GO:0071222(biological_process:cellular response to lipopolysaccharide); GO:0019221(biological_process:cytokine-mediated signaling pathway); GO:0008009(molecular_function:chemokine activity); GO:0030036(biological_process:actin cytoskeleton organization); GO:0007165(biological_pro…	K05505	CXCL1_2_3, GRO	map04657(IL-17 signaling pathway); map05146(Amoebiasis); map05167(Kaposi sarcoma-associated herpesvirus infection); map05120(Epithelial cell signaling in Helicobacter pylori infection); map05134(Legionellosis); map04621(NOD-like receptor signaling pathway); map05323(Rheumatoid arthritis); map04668(TNF signaling pathway); map04060(Cytokine-cytokine receptor interaction); map04061(Viral protein int…	ENOG410ZT1C(S:Function unknown)	ENOG410ZT1C((chemokine (C-X-C motif) ligand)	PF00048.20(IL8:Small cytokines (intecrine/chemokine), interleukin-8 like)	sp|P19875|CXCL2_HUMAN(C-X-C motif chemokine 2 OS=Homo sapiens OX=9606 GN=CXCL2 PE=1 SV=1)	2920
ENSG00000270100	AC012065.3	novel transcript	679	0.67	6.19	0.09	0.96	11.2602	3.49316	0.0143158	0.041138	no	up
ENSG00000153162	BMP6	bone morphogenetic protein 6 [Source:HGNC Symbol;Acc:HGNC:1073]	3784	15	137.22	0.22	2.48	11.1495	3.47891	1.13324e-30	2.52781e-29	yes	up	NP_001709.1(bone morphogenetic protein 6 preproprotein [Homo sapiens])	GO:0032026(biological_process:response to magnesium ion); GO:0005125(molecular_function:cytokine activity); GO:2000860(biological_process:positive regulation of aldosterone secretion); GO:0045666(biological_process:positive regulation of neuron differentiation); GO:0031666(biological_process:positive regulation of lipopolysaccharide-mediated signaling pathway); GO:0071260(biological_process:cellu…	K16620	BMP6	map04390(Hippo signaling pathway); map04350(TGF-beta signaling pathway); map04060(Cytokine-cytokine receptor interaction); map04913(Ovarian steroidogenesis)	ENOG410XT8Z(J:Translation, ribosomal structure and biogenesis)	ENOG410XT8Z(ribosomal protein l29)	PF00688.18(TGFb_propeptide:TGF-beta propeptide); PF00019.20(TGF_beta:Transforming growth factor beta like domain)	sp|P22004|BMP6_HUMAN(Bone morphogenetic protein 6 OS=Homo sapiens OX=9606 GN=BMP6 PE=1 SV=1)	654
ENSG00000275763	ZNF516-DT	ZNF516 divergent transcript [Source:HGNC Symbol;Acc:HGNC:51248]	2076	1	9	0.03	0.32	10.9692	3.45538	0.00327634	0.0109017	no	up	NP_001259022.2(putative uncharacterized protein C18orf65 [Homo sapiens])					ENOG4111CX4(S:Function unknown)	ENOG4111CX4(-)		sp|Q6ZTR6|CR065_HUMAN(Putative uncharacterized protein C18orf65 OS=Homo sapiens OX=9606 GN=C18orf65 PE=2 SV=1)	400658
ENSG00000134489	HRH4	histamine receptor H4 [Source:HGNC Symbol;Acc:HGNC:17383]	3664	1	9	0.02	0.17	10.9692	3.45538	0.00327634	0.0109017	no	up	NP_067637.2(histamine H4 receptor isoform 1 [Homo sapiens])	GO:0006954(biological_process:inflammatory response); GO:0005886(cellular_component:plasma membrane); GO:0030425(cellular_component:dendrite); GO:0045202(cellular_component:synapse); GO:0043408(biological_process:regulation of MAPK cascade); GO:0004930(molecular_function:G-protein coupled receptor activity); GO:0004935(molecular_function:adrenergic receptor activity); GO:0016021(cellular_componen…	K04152	HRH4	map04080(Neuroactive ligand-receptor interaction)	ENOG410XRW9(S:Function unknown)	ENOG410XRW9(protein family UPF0029, Impact, N-terminal protein)	PF00001.21(7tm_1:7 transmembrane receptor (rhodopsin family)); PF10320.9(7TM_GPCR_Srsx:Serpentine type 7TM GPCR chemoreceptor Srsx); PF13853.6(7tm_4:Olfactory receptor)	sp|Q9H3N8|HRH4_HUMAN(Histamine H4 receptor OS=Homo sapiens OX=9606 GN=HRH4 PE=1 SV=2)	59340
ENSG00000266896	AL354892.3	novel transcript	1630	1	9	0.04	0.42	10.9692	3.45538	0.00327634	0.0109017	no	up	BAC87498.1(unnamed protein product [Homo sapiens])	GO:0016021(cellular_component:integral component of membrane)	K01368;K01064	CTSS;WNT9	map05165(Human papillomavirus infection); map04390(Hippo signaling pathway); map05217(Basal cell carcinoma); map04210(Apoptosis); map04310(Wnt signaling pathway); map05010(Alzheimer disease); map05224(Breast cancer); map04145(Phagosome); map05226(Gastric cancer); map04142(Lysosome); map05152(Tuberculosis); map05205(Proteoglycans in cancer); map05200(Pathways in cancer); map04550(Signaling pathway…	ENOG4110PXP(S:Function unknown); ENOG410YW83(S:Function unknown); ENOG4110PWG(S:Function unknown); ENOG4110P11(S:Function unknown); ENOG4110Q69(S:Function unknown); ENOG4110PW0(S:Function unknown)	ENOG4110PXP(-); ENOG410YW83(-); ENOG4110PWG(-); ENOG4110P11(-); ENOG4110Q69(-); ENOG4110PW0(-)		sp|Q96NF6|CH049_HUMAN(Putative uncharacterized protein C8orf49 OS=Homo sapiens OX=9606 GN=C8orf49 PE=2 SV=1)
ENSG00000287408	AC027811.1	novel transcript, antisense to TMED3	3169	1	9	0.02	0.2	10.9692	3.45538	0.00327634	0.0109017	no	up	AHN53423.1(endonuclease, partial [Nuttalliella namaqua])	GO:0030308(biological_process:negative regulation of cell growth); GO:0090200(biological_process:positive regulation of release of cytochrome c from mitochondria); GO:0090305(biological_process:nucleic acid phosphodiester bond hydrolysis); GO:0003677(molecular_function:DNA binding); GO:0007275(biological_process:multicellular organism development); GO:0005737(cellular_component:cytoplasm); GO:003…				ENOG410Y65V(S:Function unknown); ENOG410Y3WU(S:Function unknown)	ENOG410Y65V(Retrotransposon protein); ENOG410Y3WU(-)		sp|O00370|LORF2_HUMAN(LINE-1 retrotransposable element ORF2 protein OS=Homo sapiens OX=9606 PE=1 SV=1)
ENSG00000248101	AC002116.1	novel transcript	1130	1.98	17.8	0.12	1.32	10.9568	3.45376	3.55551e-05	0.000163059	yes	up	TKS42878.1(hypothetical protein Cadr_00011653 [Camelus dromedarius])	GO:0005737(cellular_component:cytoplasm); GO:0005925(cellular_component:focal adhesion); GO:0051213(molecular_function:dioxygenase activity); GO:0005634(cellular_component:nucleus); GO:0005654(cellular_component:nucleoplasm); GO:0046872(molecular_function:metal ion binding); GO:0016491(molecular_function:oxidoreductase activity)	K10768	ALKBH6		ENOG410XR69(S:Function unknown)	ENOG410XR69(AlkB, alkylation repair homolog 6 (E. coli))		sp|Q3KRA9|ALKB6_HUMAN(Alpha-ketoglutarate-dependent dioxygenase alkB homolog 6 OS=Homo sapiens OX=9606 GN=ALKBH6 PE=1 SV=2)
ENSG00000115602	IL1RL1	interleukin 1 receptor like 1 [Source:HGNC Symbol;Acc:HGNC:5998]	1997	29	256	0.46	5.71	10.759	3.42747	4.42889e-55	1.84208e-53	yes	up	NP_057316.3(interleukin-1 receptor-like 1 isoform 1 precursor [Homo sapiens])	GO:0009897(cellular_component:external side of plasma membrane); GO:0005886(cellular_component:plasma membrane); GO:0007165(biological_process:signal transduction); GO:0005925(cellular_component:focal adhesion); GO:0061809(molecular_function:NAD+ nucleotidase, cyclic ADP-ribose generating); GO:0050729(biological_process:positive regulation of inflammatory response); GO:0016021(cellular_component:…	K05171	IL1RL1, ST2	map04060(Cytokine-cytokine receptor interaction)	ENOG4110Z8K(U:Intracellular trafficking, secretion, and vesicular transport)	ENOG4110Z8K(Interleukin 1 receptor accessory protein-like)	PF01582.20(TIR:TIR domain); PF13927.6(Ig_3:Immunoglobulin domain); PF07679.16(I-set:Immunoglobulin I-set domain); PF00047.25(ig:Immunoglobulin domain); PF13895.6(Ig_2:Immunoglobulin domain); PF18452.1(Ig_6:Immunoglobulin domain); PF13676.6(TIR_2:TIR domain)	sp|Q01638|ILRL1_HUMAN(Interleukin-1 receptor-like 1 OS=Homo sapiens OX=9606 GN=IL1RL1 PE=1 SV=4)	9173
ENSG00000184163	C1QTNF12	C1q and TNF related 12 [Source:HGNC Symbol;Acc:HGNC:32308]	1036	3	26	0.28	3.73	10.5629	3.40093	6.84024e-07	3.85342e-06	yes	up	NP_001014980.1(adipolin precursor [Homo sapiens])	GO:0005179(molecular_function:hormone activity); GO:0035774(biological_process:positive regulation of insulin secretion involved in cellular response to glucose stimulus); GO:0050728(biological_process:negative regulation of inflammatory response); GO:0046628(biological_process:positive regulation of insulin receptor signaling pathway); GO:0005615(cellular_component:extracellular space); GO:00109…	K21410	FAM132A		ENOG4110RD3(S:Function unknown)	ENOG4110RD3(family with sequence similarity 132, member)	PF00386.21(C1q:C1q domain)	sp|Q5T7M4|ADIPL_HUMAN(Adipolin OS=Homo sapiens OX=9606 GN=C1QTNF12 PE=1 SV=2)	388581
ENSG00000286223	AC064836.3	novel transcript, antisense to NOP58	1120	1.05	8.87	0.06	0.66	10.2959	3.364	0.0038845	0.0127325	no	up	XP_016812110.2(protein GVQW1-like [Pan troglodytes])					ENOG4110Q68(S:Function unknown); ENOG4110Q9A(S:Function unknown); ENOG410YYVQ(S:Function unknown); ENOG4110PR4(S:Function unknown)	ENOG4110Q68(-); ENOG4110Q9A(-); ENOG410YYVQ(-); ENOG4110PR4(-)		sp|Q6UX73|CP089_HUMAN(UPF0764 protein C16orf89 OS=Homo sapiens OX=9606 GN=C16orf89 PE=1 SV=2)
ENSG00000163739	CXCL1	C-X-C motif chemokine ligand 1 [Source:HGNC Symbol;Acc:HGNC:4602]	1174	40	334	2.3	23.92	10.1769	3.34723	5.86138e-70	3.12549e-68	yes	up	XP_001092240.3(uncharacterized protein LOC702067 [Macaca mulatta])	GO:0070098(biological_process:chemokine-mediated signaling pathway); GO:0005125(molecular_function:cytokine activity); GO:0071222(biological_process:cellular response to lipopolysaccharide); GO:0019221(biological_process:cytokine-mediated signaling pathway); GO:0008009(molecular_function:chemokine activity); GO:0030036(biological_process:actin cytoskeleton organization); GO:0007165(biological_pro…	K05505	CXCL1_2_3, GRO	map04657(IL-17 signaling pathway); map05146(Amoebiasis); map05167(Kaposi sarcoma-associated herpesvirus infection); map05120(Epithelial cell signaling in Helicobacter pylori infection); map05134(Legionellosis); map04621(NOD-like receptor signaling pathway); map05323(Rheumatoid arthritis); map04668(TNF signaling pathway); map04060(Cytokine-cytokine receptor interaction); map04061(Viral protein int…	ENOG410ZT1C(S:Function unknown)	ENOG410ZT1C((chemokine (C-X-C motif) ligand)	PF00048.20(IL8:Small cytokines (intecrine/chemokine), interleukin-8 like)	sp|P09341|GROA_HUMAN(Growth-regulated alpha protein OS=Homo sapiens OX=9606 GN=CXCL1 PE=1 SV=1)	2919
ENSG00000164056	SPRY1	sprouty RTK signaling antagonist 1 [Source:HGNC Symbol;Acc:HGNC:11269]	2608	16	133	0.4	5.16	10.1312	3.34074	7.30182e-29	1.53384e-27	yes	up	XP_517428.2(protein sprouty homolog 1 isoform X1 [Pan troglodytes])	GO:0051387(biological_process:negative regulation of neurotrophin TRK receptor signaling pathway); GO:0008285(biological_process:negative regulation of cell proliferation); GO:0001657(biological_process:ureteric bud development); GO:0042059(biological_process:negative regulation of epidermal growth factor receptor signaling pathway); GO:0043407(biological_process:negative regulation of MAP kinase…	K04704	SPRY1		ENOG410Z8F4(O:Posttranslational modification, protein turnover, chaperones)	ENOG410Z8F4(negative regulation of neurotrophin TRK receptor signaling pathway)	PF05210.13(Sprouty:Sprouty protein (Spry))	sp|O43609|SPY1_HUMAN(Protein sprouty homolog 1 OS=Homo sapiens OX=9606 GN=SPRY1 PE=1 SV=2)	10252
ENSG00000264982	AC015563.2	novel transcript, antisense to FAM59A	772	0.63	5.18	0.07	0.66	10.0212	3.32498	0.0281114	0.0742905	no	up	AAH05074.1(FAM59A protein, partial [Homo sapiens])	GO:0008284(biological_process:positive regulation of cell proliferation); GO:0070064(molecular_function:proline-rich region binding); GO:0051781(biological_process:positive regulation of cell division); GO:0071364(biological_process:cellular response to epidermal growth factor stimulus); GO:0007173(biological_process:epidermal growth factor receptor signaling pathway); GO:0005886(cellular_compone…				ENOG410XSPW(S:Function unknown)	ENOG410XSPW(Family with sequence similarity 59, member)		sp|Q9H706|GARE1_HUMAN(GRB2-associated and regulator of MAPK protein 1 OS=Homo sapiens OX=9606 GN=GAREM1 PE=1 SV=2)
ENSG00000262136	AC092115.3	novel transcript	592	1	8.21	2.03	8.83	10.0063	3.32284	0.00571774	0.0180731	no	up	AAH00050.2(NOB1 protein, partial [Homo sapiens])	GO:0030688(cellular_component:preribosome, small subunit precursor); GO:0042274(biological_process:ribosomal small subunit biogenesis); GO:0004521(molecular_function:endoribonuclease activity); GO:0030490(biological_process:maturation of SSU-rRNA); GO:0007601(biological_process:visual perception); GO:0005634(cellular_component:nucleus); GO:0005654(cellular_component:nucleoplasm); GO:0006364(biolo…	K11883	NOB1	map03008(Ribosome biogenesis in eukaryotes)	COG1439(S:Function unknown)	COG1439(NIN1 RPN12 binding protein 1 homolog (S. cerevisiae))		sp|Q9ULX3|NOB1_HUMAN(RNA-binding protein NOB1 OS=Homo sapiens OX=9606 GN=NOB1 PE=1 SV=1)
ENSG00000237080	EHMT2-AS1	EHMT2 and SLC44A4 antisense RNA 1 [Source:HGNC Symbol;Acc:HGNC:39751]	2571	1	8.01	0.02	0.22	9.76255	3.28726	0.00658471	0.020535	no	up	EGV95267.1(Histone-lysine N-methyltransferase, H3 lysine-9 specific 3 [Cricetulus griseus])	GO:0018024(molecular_function:histone-lysine N-methyltransferase activity); GO:0018027(biological_process:peptidyl-lysine dimethylation); GO:0070317(biological_process:negative regulation of G0 to G1 transition); GO:0016279(molecular_function:protein-lysine N-methyltransferase activity); GO:0046974(molecular_function:histone methyltransferase activity (H3-K9 specific)); GO:0008270(molecular_funct…	K11420	EHMT	map00310(Lysine degradation); map04211(Longevity regulating pathway)	COG2940(S:Function unknown)	COG2940(Solute carrier family 44 member)		sp|Q96KQ7|EHMT2_HUMAN(Histone-lysine N-methyltransferase EHMT2 OS=Homo sapiens OX=9606 GN=EHMT2 PE=1 SV=3)
ENSG00000286428	AL161731.1	novel transcript	2704	1	8	0.02	0.21	9.75036	3.28546	0.00663137	0.0206638	no	up	EAW68204.1(hCG2033532 [Homo sapiens])	GO:0016021(cellular_component:integral component of membrane)				ENOG410XV2W(S:Function unknown); ENOG4110P2F(S:Function unknown)	ENOG410XV2W(-); ENOG4110P2F(-)
ENSG00000254639	AC116021.1	novel transcript	653	1	8	0.14	1.33	9.75036	3.28546	0.00663137	0.0206638	no	up
ENSG00000250474	WBP1LP2	WBP1L pseudogene 2 [Source:HGNC Symbol;Acc:HGNC:43949]	998	1	8	0.07	0.7	9.75036	3.28546	0.00663137	0.0206638	no	up	EAW83412.1(B-cell receptor-associated protein 29, isoform CRA_e [Homo sapiens])	GO:0016021(cellular_component:integral component of membrane)				ENOG410Y9CC(U:Intracellular trafficking, secretion, and vesicular transport)	ENOG410Y9CC(WW domain binding protein 1-like)		sp|Q9NX94|WBP1L_HUMAN(WW domain binding protein 1-like OS=Homo sapiens OX=9606 GN=WBP1L PE=1 SV=2)
ENSG00000166670	MMP10	matrix metallopeptidase 10 [Source:HGNC Symbol;Acc:HGNC:7156]	1759	1	8	0.03	0.34	9.75036	3.28546	0.00663137	0.0206638	no	up	NP_002416.1(stromelysin-2 preproprotein [Homo sapiens])	GO:0016787(molecular_function:hydrolase activity); GO:0004222(molecular_function:metalloendopeptidase activity); GO:0005615(cellular_component:extracellular space); GO:0030574(biological_process:collagen catabolic process); GO:0031012(cellular_component:extracellular matrix); GO:0005576(cellular_component:extracellular region); GO:0008270(molecular_function:zinc ion binding); GO:0030198(biologica…	K01396	MMP10		ENOG410XQ5D(S:Function unknown)	ENOG410XQ5D(Spastic ataxia of Charlevoix-Saguenay (Sacsin))	PF00413.24(Peptidase_M10:Matrixin); PF00045.19(Hemopexin:Hemopexin); PF01471.18(PG_binding_1:Putative peptidoglycan binding domain)	sp|P09238|MMP10_HUMAN(Stromelysin-2 OS=Homo sapiens OX=9606 GN=MMP10 PE=1 SV=1)	4319
ENSG00000235865	GSN-AS1	GSN antisense RNA 1 [Source:HGNC Symbol;Acc:HGNC:23372]	4763	1	8	0.01	0.11	9.75036	3.28546	0.00663137	0.0206638	no	up	Q9NRJ2.1(RecName: Full=Putative uncharacterized protein GSN-AS1; AltName: Full=GSN antisense RNA 1; AltName: Full=GSN antisense gene protein 1; AltName: Full=Protein MOST-2)					ENOG411183G(S:Function unknown); ENOG410XV2W(S:Function unknown); ENOG4110PXT(S:Function unknown); ENOG4110Q4B(S:Function unknown); ENOG410YY0X(S:Function unknown)	ENOG411183G(-); ENOG410XV2W(-); ENOG4110PXT(-); ENOG4110Q4B(-); ENOG410YY0X(-)		sp|Q9NRJ2|GSAS1_HUMAN(Putative uncharacterized protein GSN-AS1 OS=Homo sapiens OX=9606 GN=GSN-AS1 PE=5 SV=1)	57000
ENSG00000274021	AC024909.1	novel transcript, antisense to DUSP6	2257	1.49	11.69	0.04	0.37	9.56223	3.25735	0.00107726	0.00391394	no	up	XP_004845044.2(dual specificity protein phosphatase 6 isoform X1 [Heterocephalus glaber])	GO:0000187(biological_process:activation of MAPK activity); GO:0005737(cellular_component:cytoplasm); GO:0060420(biological_process:regulation of heart growth); GO:0008138(molecular_function:protein tyrosine/serine/threonine phosphatase activity); GO:0070373(biological_process:negative regulation of ERK1 and ERK2 cascade); GO:0006470(biological_process:protein dephosphorylation); GO:0004725(molec…	K21946	DUSP6	map05202(Transcriptional misregulation in cancer); map04010(MAPK signaling pathway); map05221(Acute myeloid leukemia)	ENOG4110Q4K(S:Function unknown); COG2453(S:Function unknown)	ENOG4110Q4K(-); COG2453(-)		sp|Q16828|DUS6_HUMAN(Dual specificity protein phosphatase 6 OS=Homo sapiens OX=9606 GN=DUSP6 PE=1 SV=2)
ENSG00000152154	TMEM178A	transmembrane protein 178A [Source:HGNC Symbol;Acc:HGNC:28517]	1664	2	15	0.08	1.18	9.14096	3.19235	0.000241784	0.000980005	yes	up	EDL38533.1(RIKEN cDNA 2810417M05, partial [Mus musculus])	GO:0005783(cellular_component:endoplasmic reticulum); GO:0051480(biological_process:regulation of cytosolic calcium ion concentration); GO:0016021(cellular_component:integral component of membrane); GO:0016020(cellular_component:membrane); GO:0005789(cellular_component:endoplasmic reticulum membrane); GO:0045671(biological_process:negative regulation of osteoclast differentiation)				ENOG410YC3G(S:Function unknown)	ENOG410YC3G(transmembrane protein 178A)	PF13903.6(Claudin_2:PMP-22/EMP/MP20/Claudin tight junction); PF00822.20(PMP22_Claudin:PMP-22/EMP/MP20/Claudin family)	sp|Q8NBL3|T178A_HUMAN(Transmembrane protein 178A OS=Homo sapiens OX=9606 GN=TMEM178A PE=2 SV=1)	130733
ENSG00000241749	RPSAP52	ribosomal protein SA pseudogene 52 [Source:HGNC Symbol;Acc:HGNC:35752]	1144	5	37	0.36	3.1	9.01909	3.17298	8.94947e-09	6.03665e-08	yes	up	XP_024787007.1(40S ribosomal protein SA-like [Pan paniscus])	GO:0003735(molecular_function:structural constituent of ribosome); GO:0006412(biological_process:translation); GO:0015935(cellular_component:small ribosomal subunit)	K02998	RP-SAe, RPSA	map03010(Ribosome)	COG0052(J:Translation, ribosomal structure and biogenesis)	COG0052(30S ribosomal protein S2)		sp|Q2L9X0|RSSA_CHLAE(40S ribosomal protein SA OS=Chlorocebus aethiops OX=9534 GN=RPSA PE=2 SV=3)	204010
ENSG00000260280	SLX1B-SULT1A4	SLX1B-SULT1A4 readthrough (NMD candidate) [Source:HGNC Symbol;Acc:HGNC:48353]	2424	10.46	75.84	0.25	2.26	8.83685	3.14353	2.46766e-16	2.9031e-15	yes	up	XP_011788896.1(PREDICTED: sulfotransferase 1A3 isoform X1 [Colobus angolensis palliatus])	GO:1903351(biological_process:cellular response to dopamine); GO:0047685(molecular_function:amine sulfotransferase activity); GO:0051923(biological_process:sulfation); GO:0017108(molecular_function:5'-flap endonuclease activity); GO:0008146(molecular_function:sulfotransferase activity); GO:0006805(biological_process:xenobiotic metabolic process); GO:0098989(biological_process:NMDA selective gluta…	K15078	SLX1	map03460(Fanconi anemia pathway)	ENOG411266C(L:Replication, recombination and repair)	ENOG411266C(structure-specific endonuclease that resolves DNA secondary structures generated during DNA repair and recombination. Has endonuclease activity towards branched DNA substrates, introducing single-strand cuts in duplex DNA close to junctions with ss-DNA)		sp|Q9BQ83|SLX1_HUMAN(Structure-specific endonuclease subunit SLX1 OS=Homo sapiens OX=9606 GN=SLX1A PE=1 SV=1)	100526831
ENSG00000226380	AC016831.1	novel transcript	6411	66.07	471.52	1.14	14.45	8.69814	3.12071	3.05381e-92	2.17263e-90	yes	up	EAW83775.1(hCG2038586, partial [Homo sapiens])					ENOG4110PSH(S:Function unknown); ENOG411219Y(S:Function unknown); ENOG410YYVQ(S:Function unknown); ENOG4110Q9A(S:Function unknown)	ENOG4110PSH(-); ENOG411219Y(-); ENOG410YYVQ(-); ENOG4110Q9A(-)		sp|Q8N7I0|GVQW1_HUMAN(Protein GVQW1 OS=Homo sapiens OX=9606 GN=GVQW1 PE=2 SV=1)
ENSG00000279072	AC118758.3	novel piRNA host transcript	24137	1.01	7.18	0	0.02	8.66431	3.11508	0.0120181	0.0352893	no	up	XP_024209853.1(LOW QUALITY PROTEIN: uncharacterized protein LOC107973351 [Pan troglodytes])					ENOG4110P4Q(S:Function unknown); ENOG41118AN(S:Function unknown)	ENOG4110P4Q(-); ENOG41118AN(-)		sp|Q6ZRM9|YG024_HUMAN(Putative uncharacterized protein FLJ46235 OS=Homo sapiens OX=9606 PE=2 SV=1)
ENSG00000275672	AC025580.3	GATM antisense RNA 1	1424	0.89	6.31	0.04	0.35	8.64112	3.11122	0.0186132	0.0519199	no	up	EAW77309.1(hCG2001976 [Homo sapiens])	GO:0016021(cellular_component:integral component of membrane); GO:0089701(cellular_component:U2AF); GO:0003723(molecular_function:RNA binding); GO:0000398(biological_process:mRNA splicing, via spliceosome)	K09228	KRAB	map05168(Herpes simplex virus 1 infection)	ENOG4110Q7A(S:Function unknown); ENOG410ZH2E(S:Function unknown); ENOG4110Q8Z(S:Function unknown)	ENOG4110Q7A(-); ENOG410ZH2E(-); ENOG4110Q8Z(-)		sp|Q6UX73|CP089_HUMAN(UPF0764 protein C16orf89 OS=Homo sapiens OX=9606 GN=C16orf89 PE=1 SV=2)
ENSG00000274554	AC083806.2	novel transcript, antisense to FBXW8	2685	1	7	0.02	0.18	8.53157	3.09281	0.0134465	0.0389464	no	up	XP_017389778.1(PREDICTED: UPF0505 protein C16orf62 isoform X3 [Cebus capucinus imitator])	GO:0016021(cellular_component:integral component of membrane); GO:0046872(molecular_function:metal ion binding); GO:0005634(cellular_component:nucleus); GO:0003677(molecular_function:DNA binding)	K12025	TRIM52		COG5048(S:Function unknown); ENOG410XV2W(S:Function unknown); ENOG4110PUS(S:Function unknown); ENOG410YZTZ(S:Function unknown); ENOG410YX46(S:Function unknown)	COG5048(Zinc finger protein); ENOG410XV2W(-); ENOG4110PUS(-); ENOG410YZTZ(-); ENOG410YX46(-)		sp|Q8WTZ3|YS049_HUMAN(Zinc finger protein ENSP00000375192 OS=Homo sapiens OX=9606 PE=2 SV=1)
ENSG00000279982	AL162274.3	TEC	3109	1	7	0.02	0.16	8.53157	3.09281	0.0134465	0.0389464	no	up	EHH64647.1(hypothetical protein EGM_17921, partial [Macaca fascicularis])					ENOG410YYVQ(S:Function unknown); ENOG4110PR1(S:Function unknown)	ENOG410YYVQ(-); ENOG4110PR1(-)		sp|Q6UX73|CP089_HUMAN(UPF0764 protein C16orf89 OS=Homo sapiens OX=9606 GN=C16orf89 PE=1 SV=2)
ENSG00000283265	AL356234.3	novel transcript	1160	1	7	0.06	0.5	8.53157	3.09281	0.0134465	0.0389464	no	up	EAW68204.1(hCG2033532 [Homo sapiens])					ENOG4111TR4(C:Energy production and conversion); ENOG4110Q05(S:Function unknown); ENOG4110Q68(S:Function unknown); ENOG4110PSH(S:Function unknown); ENOG4110PXN(S:Function unknown)	ENOG4111TR4(etc complex i subunit conserved region); ENOG4110Q05(chromosome 14 open reading frame); ENOG4110Q68(-); ENOG4110PSH(-); ENOG4110PXN(-)		sp|Q8N769|CN178_HUMAN(Uncharacterized protein C14orf178 OS=Homo sapiens OX=9606 GN=C14orf178 PE=2 SV=1)
ENSG00000232453	LINC02777	long intergenic non-protein coding RNA 2777 [Source:HGNC Symbol;Acc:HGNC:54297]	1383	1	7	0.06	0.47	8.53157	3.09281	0.0134465	0.0389464	no	up										105378753
ENSG00000255085	AF186192.2	zinc finger protein 154 (ZNF154) pseudogene	693	1	7	0.12	1.07	8.53157	3.09281	0.0134465	0.0389464	no	up	XP_017367208.1(PREDICTED: uncharacterized protein LOC108291356 [Cebus capucinus imitator])	GO:0003676(molecular_function:nucleic acid binding)				COG5048(S:Function unknown)	COG5048(-)
ENSG00000258122	AC044802.2	novel transcript, antisense to CA7	434	1	7	0.32	2.67	8.53157	3.09281	0.0134465	0.0389464	no	up
ENSG00000283312	AC017104.3	GTF2I repeat domain containing 2(GTF2IRD2) pseudogene	1592	2	14	0.08	0.67	8.53157	3.09281	0.000473103	0.00182798	no	up	XP_023366109.1(general transcription factor II-I repeat domain-containing protein 2-like isoform X1 [Otolemur garnettii])					ENOG410XPSC(S:Function unknown)	ENOG410XPSC(telomeric DNA binding)		sp|Q6EKJ0|GTD2B_HUMAN(General transcription factor II-I repeat domain-containing protein 2B OS=Homo sapiens OX=9606 GN=GTF2IRD2B PE=1 SV=1)
ENSG00000129465	RIPK3	receptor interacting serine/threonine kinase 3 [Source:HGNC Symbol;Acc:HGNC:10021]	1872	1	7	0.14	0.32	8.53157	3.09281	0.0134465	0.0389464	no	up	NP_006862.2(receptor-interacting serine/threonine-protein kinase 3 [Homo sapiens])	GO:0046006(biological_process:regulation of activated T cell proliferation); GO:0016310(biological_process:phosphorylation); GO:0010922(biological_process:positive regulation of phosphatase activity); GO:0005886(cellular_component:plasma membrane); GO:0032649(biological_process:regulation of interferon-gamma production); GO:0032147(biological_process:activation of protein kinase activity); GO:000…	K08847	RIPK3	map04668(TNF signaling pathway); map04623(Cytosolic DNA-sensing pathway); map04621(NOD-like receptor signaling pathway); map05132(Salmonella infection); map04217(Necroptosis)	COG0515(T:Signal transduction mechanisms)	COG0515(Serine Threonine protein kinase)	PF00069.25(Pkinase:Protein kinase domain); PF07714.17(Pkinase_Tyr:Protein tyrosine kinase); PF12721.7(RHIM:RIP homotypic interaction motif)	sp|Q9Y572|RIPK3_HUMAN(Receptor-interacting serine/threonine-protein kinase 3 OS=Homo sapiens OX=9606 GN=RIPK3 PE=1 SV=2)	11035
ENSG00000251676	SNHG27	small nucleolar RNA host gene 27 [Source:HGNC Symbol;Acc:HGNC:53481]	1690	1	7	0.04	0.43	8.53157	3.09281	0.0134465	0.0389464	no	up	XP_019291247.1(PREDICTED: uncharacterized protein LOC109258690 [Panthera pardus])									101927305
ENSG00000118971	CCND2	cyclin D2 [Source:HGNC Symbol;Acc:HGNC:1583]	6532	2	14	0.02	0.15	8.53157	3.09281	0.000473103	0.00182798	no	up	NP_001750.1(G1/S-specific cyclin-D2 [Homo sapiens])	GO:0071481(biological_process:cellular response to X-ray); GO:0007616(biological_process:long-term memory); GO:0000307(cellular_component:cyclin-dependent protein kinase holoenzyme complex); GO:0044772(biological_process:mitotic cell cycle phase transition); GO:0000785(cellular_component:chromatin); GO:0051301(biological_process:cell division); GO:0005737(cellular_component:cytoplasm); GO:0005730…	K10151	CCND2	map04110(Cell cycle); map05166(Human T-cell leukemia virus 1 infection); map05165(Human papillomavirus infection); map05162(Measles); map04115(p53 signaling pathway); map04390(Hippo signaling pathway); map05169(Epstein-Barr virus infection); map04218(Cellular senescence); map05203(Viral carcinogenesis); map04310(Wnt signaling pathway); map05206(MicroRNAs in cancer); map04510(Focal adhesion); map0…	ENOG410XRKC(D:Cell cycle control, cell division, chromosome partitioning)	ENOG410XRKC((DC) complex that phosphorylates and inhibits members of the retinoblastoma (RB) protein family including RB1 and regulates the cell-cycle during G(1) S transition. Phosphorylation of RB1 allows dissociation of the transcription factor E2F from the RB E2F complex and the subsequent transcription of E2F target genes which are responsible for the progression through the G(1) phase. Hypo…	PF00134.23(Cyclin_N:Cyclin, N-terminal domain); PF02984.19(Cyclin_C:Cyclin, C-terminal domain)	sp|P30279|CCND2_HUMAN(G1/S-specific cyclin-D2 OS=Homo sapiens OX=9606 GN=CCND2 PE=1 SV=1)	894
ENSG00000188710	QRFP	pyroglutamylated RFamide peptide [Source:HGNC Symbol;Acc:HGNC:29982]	411	1	7	0.04	0.41	8.53157	3.09281	0.0134465	0.0389464	no	up	NP_937823.1(orexigenic neuropeptide QRFP preproprotein [Homo sapiens])	GO:0007626(biological_process:locomotory behavior); GO:0007218(biological_process:neuropeptide signaling pathway); GO:0005184(molecular_function:neuropeptide hormone activity); GO:0045777(biological_process:positive regulation of blood pressure); GO:0007625(biological_process:grooming behavior); GO:0031854(molecular_function:orexigenic neuropeptide QRFP receptor binding); GO:0005575(cellular_comp…				ENOG410YYZS(O:Posttranslational modification, protein turnover, chaperones)	ENOG410YYZS(Pyroglutamylated RFamide peptide)	PF11109.8(RFamide_26RFa:Orexigenic neuropeptide Qrfp/P518)	sp|P83859|OX26_HUMAN(Orexigenic neuropeptide QRFP OS=Homo sapiens OX=9606 GN=QRFP PE=2 SV=1)	347148
ENSG00000237499	WAKMAR2	wound and keratinocyte migration associated lncRNA 2 [Source:HGNC Symbol;Acc:HGNC:53754]	1959	1	7	0.03	0.35	8.53157	3.09281	0.0134465	0.0389464	no	up	EAW47928.1(hCG2036711, isoform CRA_b [Homo sapiens])									100130476
ENSG00000231226	TRIM31-AS1	TRIM31 antisense RNA 1 [Source:HGNC Symbol;Acc:HGNC:39761]	549	1	7	0.13	1.12	8.53157	3.09281	0.0134465	0.0389464	no	up	EAX03264.1(hCG2045726 [Homo sapiens])									104533120
ENSG00000245281	AC124242.1	novel transcript	2942	1	7	0.03	0.18	8.53157	3.09281	0.0134465	0.0389464	no	up	EAW63792.1(N-acylsphingosine amidohydrolase (acid ceramidase) 1, isoform CRA_b [Homo sapiens])	GO:0016787(molecular_function:hydrolase activity)	K15322	TSEN2		ENOG4110PYX(S:Function unknown); ENOG4110PW0(S:Function unknown); ENOG410XV2W(S:Function unknown); ENOG410YX7N(S:Function unknown)	ENOG4110PYX(-); ENOG4110PW0(-); ENOG410XV2W(-); ENOG410YX7N(-)		sp|Q8WTZ3|YS049_HUMAN(Zinc finger protein ENSP00000375192 OS=Homo sapiens OX=9606 PE=2 SV=1)	101929066
ENSG00000272072	AC004492.1	novel transcript, antisense to HBP1	742	1	7	0.11	0.94	8.53157	3.09281	0.0134465	0.0389464	no	up
ENSG00000198555	AC133561.1	solute carrier family 6 (neurotransmitter transporter, creatine), member 8 (SLC6A8) pseudogene	2415	1	7	0.02	0.21	8.53157	3.09281	0.0134465	0.0389464	no	up	PNJ09363.1(SLC6A8 isoform 2 [Pongo abelii])	GO:0015220(molecular_function:choline transmembrane transporter activity); GO:0005308(molecular_function:creatine transmembrane transporter activity); GO:0005309(molecular_function:creatine:sodium symporter activity); GO:0005328(molecular_function:neurotransmitter:sodium symporter activity); GO:0099055(cellular_component:integral component of postsynaptic membrane); GO:0006936(biological_process:…	K05041	SLC6A8, CT1		COG0733(P:Inorganic ion transport and metabolism)	COG0733(Transporter)		sp|P48029|SC6A8_HUMAN(Sodium- and chloride-dependent creatine transporter 1 OS=Homo sapiens OX=9606 GN=SLC6A8 PE=1 SV=1)
ENSG00000281332	LINC00997	long intergenic non-protein coding RNA 997 [Source:HGNC Symbol;Acc:HGNC:48952]	2646	3.88	27.06	0.08	0.72	8.50015	3.08749	1.19861e-06	6.57291e-06	yes	up	XP_016800577.1(putative C-mannosyltransferase DPY19L2P1 [Pan troglodytes])	GO:0016021(cellular_component:integral component of membrane); GO:0007286(biological_process:spermatid development)				ENOG410XRWN(U:Intracellular trafficking, secretion, and vesicular transport)	ENOG410XRWN(C. elegans)		sp|Q6NUT2|D19L2_HUMAN(Probable C-mannosyltransferase DPY19L2 OS=Homo sapiens OX=9606 GN=DPY19L2 PE=1 SV=2)
ENSG00000267405	AC005180.1	novel transcript	587	1.83	12.69	0.3	2.55	8.45165	3.07923	0.000896385	0.0033016	no	up
ENSG00000271449	CT45A2	cancer/testis antigen family 45 member A2 [Source:HGNC Symbol;Acc:HGNC:28400]	1321	2.69	18.61	4.04	31.6	8.43189	3.07586	5.82301e-05	0.000259008	yes	up	NP_001278464.1(cancer/testis antigen family 45 member A8 [Homo sapiens])	GO:0034472(biological_process:snRNA 3'-end processing); GO:0032039(cellular_component:integrator complex)				ENOG41115DR(S:Function unknown)	ENOG41115DR(cancer testis antigen family 45, member)	PF15300.6(INT_SG_DDX_CT_C:INTS6/SAGE1/DDX26B/CT45 C-terminus)	sp|Q5DJT8|CT452_HUMAN(Cancer/testis antigen family 45 member A2 OS=Homo sapiens OX=9606 GN=CT45A2 PE=2 SV=3)	728911
ENSG00000287528	AL121749.2	novel transcript, antisense to FZD8	1350	2.37	16	0.11	0.94	8.22815	3.04057	0.000209582	0.000856676	yes	up	DAA23598.1(TPA: frizzled-8-like [Bos taurus])	GO:0004888(molecular_function:transmembrane signaling receptor activity); GO:0016021(cellular_component:integral component of membrane); GO:0016055(biological_process:Wnt signaling pathway); GO:0007275(biological_process:multicellular organism development); GO:0007166(biological_process:cell surface receptor signaling pathway)	K02375	FZD5_8, fz2	map05165(Human papillomavirus infection); map04390(Hippo signaling pathway); map05217(Basal cell carcinoma); map04310(Wnt signaling pathway); map05010(Alzheimer disease); map05224(Breast cancer); map05226(Gastric cancer); map05205(Proteoglycans in cancer); map05200(Pathways in cancer); map04550(Signaling pathways regulating pluripotency of stem cells); map05225(Hepatocellular carcinoma); map04934…	ENOG410XRC8(S:Function unknown)	ENOG410XRC8(One gap junction consists of a cluster of closely packed pairs of transmembrane channels, the connexons, through which materials of low MW diffuse from one cell to a neighboring cell (By similarity))		sp|Q9H461|FZD8_HUMAN(Frizzled-8 OS=Homo sapiens OX=9606 GN=FZD8 PE=1 SV=1)
ENSG00000172215	CXCR6	C-X-C motif chemokine receptor 6 [Source:HGNC Symbol;Acc:HGNC:16647]	1968	2	13	0.04	0.34	7.92217	2.9859	0.000923817	0.00339432	no	up	XP_023087613.1(C-X-C chemokine receptor type 6 isoform X1 [Piliocolobus tephrosceles])	GO:0009897(cellular_component:external side of plasma membrane); GO:0070098(biological_process:chemokine-mediated signaling pathway); GO:0005887(cellular_component:integral component of plasma membrane); GO:0019958(molecular_function:C-X-C chemokine binding); GO:0019956(molecular_function:chemokine binding); GO:0019957(molecular_function:C-C chemokine binding); GO:0005886(cellular_component:plasm…	K04191	CXCR6, CD186	map04060(Cytokine-cytokine receptor interaction); map04062(Chemokine signaling pathway)	ENOG410XRW9(U:Intracellular trafficking, secretion, and vesicular transport)	ENOG410XRW9(Receptor)	PF00001.21(7tm_1:7 transmembrane receptor (rhodopsin family)); PF10320.9(7TM_GPCR_Srsx:Serpentine type 7TM GPCR chemoreceptor Srsx)	sp|O00574|CXCR6_HUMAN(C-X-C chemokine receptor type 6 OS=Homo sapiens OX=9606 GN=CXCR6 PE=2 SV=1)	10663
ENSG00000167772	ANGPTL4	angiopoietin like 4 [Source:HGNC Symbol;Acc:HGNC:16039]	1798	149	958	4.93	38.17	7.83628	2.97017	5.35366e-177	7.61769e-175	yes	up	AAQ88642.1(NL2 [Homo sapiens])	GO:0001525(biological_process:angiogenesis); GO:0070328(biological_process:triglyceride homeostasis); GO:0005615(cellular_component:extracellular space); GO:0062023(cellular_component:collagen-containing extracellular matrix); GO:0019216(biological_process:regulation of lipid metabolic process); GO:0051260(biological_process:protein homooligomerization); GO:0043066(biological_process:negative reg…	K08767	ANGPTL4, PGAR	map04979(Cholesterol metabolism); map03320(PPAR signaling pathway)	ENOG410ZYS4(S:Function unknown)	ENOG410ZYS4(fibrinogen)	PF00147.18(Fibrinogen_C:Fibrinogen beta and gamma chains, C-terminal globular domain)	sp|Q9BY76|ANGL4_HUMAN(Angiopoietin-related protein 4 OS=Homo sapiens OX=9606 GN=ANGPTL4 PE=1 SV=2)	51129
ENSG00000212932	RPL23AP4	ribosomal protein L23a pseudogene 4 [Source:HGNC Symbol;Acc:HGNC:10321]	463	1.86	11.91	0.51	3.89	7.80422	2.96425	0.00157942	0.0055919	no	up	BAF85784.1(unnamed protein product [Homo sapiens])	GO:0005840(cellular_component:ribosome); GO:0022625(cellular_component:cytosolic large ribosomal subunit); GO:1904841(molecular_function:TORC2 complex binding); GO:0003735(molecular_function:structural constituent of ribosome); GO:0006412(biological_process:translation); GO:0000027(biological_process:ribosomal large subunit assembly)	K02893	RP-L23Ae, RPL23A	map03010(Ribosome)	COG0089(J:Translation, ribosomal structure and biogenesis)	COG0089(One of the early assembly proteins it binds 23S rRNA. One of the proteins that surrounds the polypeptide exit tunnel on the outside of the ribosome. Forms the main docking site for trigger factor binding to the ribosome (By similarity))		sp|Q24JY1|RL23A_BOVIN(60S ribosomal protein L23a OS=Bos taurus OX=9913 GN=RPL23A PE=2 SV=1)
ENSG00000277476	AC005332.5	novel transcript	2735	4.05	25.27	0.09	0.65	7.60468	2.92689	4.78585e-06	2.43572e-05	yes	up	EAW69227.1(SH3-domain GRB2-like 1, isoform CRA_a [Homo sapiens])	GO:0031697(molecular_function:beta-1 adrenergic receptor binding); GO:0008022(molecular_function:protein C-terminus binding); GO:0017124(molecular_function:SH3 domain binding); GO:0051020(molecular_function:GTPase binding); GO:0007165(biological_process:signal transduction); GO:0044325(molecular_function:ion channel binding); GO:0030054(cellular_component:cell junction); GO:0007417(biological_pro…	K11247	SH3GL	map04144(Endocytosis)	ENOG410XNYB(U:Intracellular trafficking, secretion, and vesicular transport)	ENOG410XNYB(SH3-domain GRB2-like)		sp|Q99961|SH3G1_HUMAN(Endophilin-A2 OS=Homo sapiens OX=9606 GN=SH3GL1 PE=1 SV=1)
ENSG00000228295	LINC00392	long intergenic non-protein coding RNA 392 [Source:HGNC Symbol;Acc:HGNC:42720]	929	2.16	13.27	0.21	1.34	7.48769	2.90452	0.000959979	0.00351524	no	up	XP_008951038.1(uncharacterized protein LOC103783116 [Pan paniscus])	GO:0005765(cellular_component:lysosomal membrane); GO:0015019(molecular_function:heparan-alpha-glucosaminide N-acetyltransferase activity); GO:0016021(cellular_component:integral component of membrane)	K22190	MS4A3S		ENOG4110PZU(S:Function unknown); ENOG4110S4J(S:Function unknown); ENOG4110PY6(S:Function unknown)	ENOG4110PZU(-); ENOG4110S4J(-); ENOG4110PY6(-)
ENSG00000253159	PCDHGA12	protocadherin gamma subfamily A, 12 [Source:HGNC Symbol;Acc:HGNC:8699]	4854	2.86	17.57	0.03	0.24	7.48749	2.90448	0.000144997	0.000608223	yes	up	NP_003726.1(protocadherin gamma-A12 isoform 1 precursor [Homo sapiens])	GO:0005887(cellular_component:integral component of plasma membrane); GO:0016021(cellular_component:integral component of membrane); GO:0016020(cellular_component:membrane); GO:0005509(molecular_function:calcium ion binding); GO:0005911(cellular_component:cell-cell junction); GO:0005886(cellular_component:plasma membrane); GO:0007155(biological_process:cell adhesion); GO:0007156(biological_proces…	K16495	PCDHGA		ENOG410XQHI(U:Intracellular trafficking, secretion, and vesicular transport)	ENOG410XQHI(Cadherins are calcium dependent cell adhesion proteins (By similarity))	PF00028.17(Cadherin:Cadherin domain); PF08266.12(Cadherin_2:Cadherin-like); PF16492.5(Cadherin_C_2:Cadherin cytoplasmic C-terminal); PF15974.5(Cadherin_tail:Cadherin C-terminal cytoplasmic tail, catenin-binding region); PF17756.1(RET_CLD1:RET Cadherin like domain 1)	sp|O60330|PCDGC_HUMAN(Protocadherin gamma-A12 OS=Homo sapiens OX=9606 GN=PCDHGA12 PE=2 SV=1)	26025
ENSG00000115009	CCL20	C-C motif chemokine ligand 20 [Source:HGNC Symbol;Acc:HGNC:10619]	834	22	135.03	2.07	14.06	7.48063	2.90316	6.23861e-26	1.16398e-24	yes	up	NP_004582.1(C-C motif chemokine 20 isoform 1 precursor [Homo sapiens])	GO:0070098(biological_process:chemokine-mediated signaling pathway); GO:0005125(molecular_function:cytokine activity); GO:0019221(biological_process:cytokine-mediated signaling pathway); GO:0008009(molecular_function:chemokine activity); GO:0042742(biological_process:defense response to bacterium); GO:0060326(biological_process:cell chemotaxis); GO:0048247(biological_process:lymphocyte chemotaxis…	K14625	CCL20	map04657(IL-17 signaling pathway); map05323(Rheumatoid arthritis); map04668(TNF signaling pathway); map04060(Cytokine-cytokine receptor interaction); map04061(Viral protein interaction with cytokine and cytokine receptor); map04062(Chemokine signaling pathway)	ENOG410ZGME(O:Posttranslational modification, protein turnover, chaperones)	ENOG410ZGME(Chemokine (C-C motif) ligand 20)	PF00048.20(IL8:Small cytokines (intecrine/chemokine), interleukin-8 like)	sp|P78556|CCL20_HUMAN(C-C motif chemokine 20 OS=Homo sapiens OX=9606 GN=CCL20 PE=1 SV=1)	6364
ENSG00000249149	AC099522.1	High mobility group nucleosome-binding domain-containing protein family	881	1	6.04	0.51	0.63	7.36152	2.88	0.0265332	0.0707281	no	up	EAW77817.1(hCG1644590 [Homo sapiens])	GO:0016021(cellular_component:integral component of membrane); GO:0031492(molecular_function:nucleosomal DNA binding); GO:0000785(cellular_component:chromatin); GO:0005634(cellular_component:nucleus)				COG0080(J:Translation, ribosomal structure and biogenesis)	COG0080(This protein binds directly to 23S ribosomal RNA (By similarity))		sp|Q86SG4|DPCA2_HUMAN(Putative Dresden prostate carcinoma protein 2 OS=Homo sapiens OX=9606 GN=HMGN2P46 PE=5 SV=1)
ENSG00000111405	ENDOU	endonuclease, poly(U) specific [Source:HGNC Symbol;Acc:HGNC:14369]	2378	1	6	0.03	0.18	7.31277	2.87042	0.0272956	0.0724745	no	up	NP_001165910.1(poly(U)-specific endoribonuclease isoform 1 precursor [Homo sapiens])	GO:0006955(biological_process:immune response); GO:0030247(molecular_function:polysaccharide binding); GO:0090305(biological_process:nucleic acid phosphodiester bond hydrolysis); GO:0007165(biological_process:signal transduction); GO:0008236(molecular_function:serine-type peptidase activity); GO:0005737(cellular_component:cytoplasm); GO:0005044(molecular_function:scavenger receptor activity); GO:…	K14648	ENDOU, PP11		ENOG410XX8E(S:Function unknown)	ENOG410XX8E(Poly(U)-specific)	PF09412.10(XendoU:Endoribonuclease XendoU); PF01033.17(Somatomedin_B:Somatomedin B domain)	sp|P21128|ENDOU_HUMAN(Poly(U)-specific endoribonuclease OS=Homo sapiens OX=9606 GN=ENDOU PE=1 SV=2)	8909
ENSG00000286017	AC011322.1	novel transcript	1042	1	6	0.07	0.49	7.31277	2.87042	0.0272956	0.0724745	no	up	XP_023086744.1(protein FAM69A isoform X2 [Piliocolobus tephrosceles])	GO:0006471(biological_process:protein ADP-ribosylation); GO:0007018(biological_process:microtubule-based movement); GO:0045503(molecular_function:dynein light chain binding); GO:0008569(molecular_function:ATP-dependent microtubule motor activity, minus-end-directed); GO:0045505(molecular_function:dynein intermediate chain binding); GO:0005858(cellular_component:axonemal dynein complex); GO:006028…	K17776	MTX		ENOG4110Q3J(S:Function unknown); ENOG4110PSH(S:Function unknown); ENOG41123AI(S:Function unknown)	ENOG4110Q3J(-); ENOG4110PSH(-); ENOG41123AI(Uncharacterised ACR, YggU family COG1872)		sp|Q8N769|CN178_HUMAN(Uncharacterized protein C14orf178 OS=Homo sapiens OX=9606 GN=C14orf178 PE=2 SV=1)
ENSG00000248717	LINC02222	long intergenic non-protein coding RNA 2222 [Source:HGNC Symbol;Acc:HGNC:53091]	1039	1	6	0.07	0.5	7.31277	2.87042	0.0272956	0.0724745	no	up	BAK63275.1(hypothetical protein [Pan troglodytes])		K04257	OLFR	map04740(Olfactory transduction)
ENSG00000287643	AC004825.3	novel transcript, antisense to PCNX1	4683	1	6	0.01	0.09	7.31277	2.87042	0.0272956	0.0724745	no	up	XP_003263691.1(PREDICTED: pecanex-like protein 1 isoform X1 [Nomascus leucogenys])	GO:0016021(cellular_component:integral component of membrane)				ENOG410XPRI(S:Function unknown)	ENOG410XPRI(-Drosophila)		sp|Q96RV3|PCX1_HUMAN(Pecanex-like protein 1 OS=Homo sapiens OX=9606 GN=PCNX1 PE=1 SV=2)
ENSG00000240476	LINC00973	long intergenic non-protein coding RNA 973 [Source:HGNC Symbol;Acc:HGNC:48868]	962	2	12	0.15	1.1	7.31277	2.87042	0.00179905	0.00630345	no	up	EAW79844.1(hCG2040626, partial [Homo sapiens])
ENSG00000273523	AL139082.1	novel transcript, antisense to NEK3 & NEK5	3433	1	6	0.02	0.12	7.31277	2.87042	0.0272956	0.0724745	no	up	XP_023488791.1(mitogen-activated protein kinase kinase kinase 4 isoform X1 [Equus caballus])		K04428	MAP3K4, MEKK4	map04912(GnRH signaling pathway); map04010(MAPK signaling pathway)					101929657
ENSG00000229447	AC114495.2	general transcription factor IIA, 2, 12kDa (GTF2A2) pseudogene	437	1	6	0.32	2.25	7.31277	2.87042	0.0272956	0.0724745	no	up	XP_019659411.1(PREDICTED: transcription initiation factor IIA subunit 2 [Ailuropoda melanoleuca])	GO:0003743(molecular_function:translation initiation factor activity); GO:0051091(biological_process:positive regulation of sequence-specific DNA binding transcription factor activity); GO:0051123(biological_process:RNA polymerase II transcriptional preinitiation complex assembly); GO:0017025(molecular_function:TBP-class protein binding); GO:0003713(molecular_function:transcription coactivator ac…	K03123	TFIIA2, GTF2A2, TOA2	map03022(Basal transcription factors); map05203(Viral carcinogenesis)	COG5123(K:Transcription)	COG5123(TFIIA is a component of the transcription machinery of RNA polymerase II and plays an important role in transcriptional activation (By similarity))		sp|Q80ZM7|T2AG_MOUSE(Transcription initiation factor IIA subunit 2 OS=Mus musculus OX=10090 GN=Gtf2a2 PE=1 SV=2)
ENSG00000286811	AL353138.1	novel transcript	803	1	6	0.1	0.72	7.31277	2.87042	0.0272956	0.0724745	no	up	EAX04327.1(hCG1647289, partial [Homo sapiens])
ENSG00000280623	PCAT14	prostate cancer associated transcript 14 [Source:HGNC Symbol;Acc:HGNC:48977]	3935	1	6	0.07	0.44	7.31277	2.87042	0.0272956	0.0724745	no	up	P63135.1(RecName: Full=Endogenous retrovirus group K member 7 Pol protein; AltName: Full=HERV-K(III) Pol protein; AltName: Full=HERV-K102 Pol protein; AltName: Full=HERV-K_1q22 provirus ancestral Pol protein; Includes: RecName: Full=Reverse transcriptase; Short=RT; Includes: RecName: Full=Ribonuclease H; Short=RNase H; Includes: RecName: Full=Integrase; Short=IN)	GO:0006310(biological_process:DNA recombination); GO:0016032(biological_process:viral process); GO:0015074(biological_process:DNA integration); GO:0016021(cellular_component:integral component of membrane); GO:0005886(cellular_component:plasma membrane); GO:0004523(molecular_function:RNA-DNA hybrid ribonuclease activity); GO:0005198(molecular_function:structural molecule activity); GO:0003964(mol…				COG5048(S:Function unknown); ENOG410YWB9(S:Function unknown); ENOG410YYHK(S:Function unknown); ENOG41119RZ(S:Function unknown); ENOG410YY0X(S:Function unknown); ENOG410YX7N(S:Function unknown); ENOG410YZTZ(S:Function unknown)	COG5048(Zinc finger protein); ENOG410YWB9(-); ENOG410YYHK(-); ENOG41119RZ(-); ENOG410YY0X(-); ENOG410YX7N(-); ENOG410YZTZ(-)		sp|P63135|POK7_HUMAN(Endogenous retrovirus group K member 7 Pol protein OS=Homo sapiens OX=9606 GN=ERVK-7 PE=3 SV=1)
ENSG00000211714	TRBV7-3	T cell receptor beta variable 7-3 [Source:HGNC Symbol;Acc:HGNC:12237]	397	1	6	0.41	2.88	7.31277	2.87042	0.0272956	0.0724745	no	up	BAF94543.1(T cell receptor beta variable 7, partial [Homo sapiens])	GO:0007166(biological_process:cell surface receptor signaling pathway); GO:0005886(cellular_component:plasma membrane)	K10785	TRBV	map05166(Human T-cell leukemia virus 1 infection); map05310(Asthma); map05142(Chagas disease (American trypanosomiasis)); map04015(Rap1 signaling pathway); map04014(Ras signaling pathway); map04659(Th17 cell differentiation); map05150(Staphylococcus aureus infection); map05144(Malaria); map05135(Yersinia infection); map05320(Autoimmune thyroid disease); map05332(Graft-versus-host disease); map051…	ENOG41114YY(O:Posttranslational modification, protein turnover, chaperones); ENOG410YSIY(U:Intracellular trafficking, secretion, and vesicular transport)	ENOG41114YY(Immunoglobulin V-set domain); ENOG410YSIY(T cell receptor beta constant 2)	PF07686.17(V-set:Immunoglobulin V-set domain)	sp|A0A1B0GXF2|TVB72_HUMAN(T cell receptor beta variable 7-2 OS=Homo sapiens OX=9606 GN=TRBV7-2 PE=3 SV=1)
ENSG00000164185	ZNF474	zinc finger protein 474 [Source:HGNC Symbol;Acc:HGNC:23245]	1929	1	6	0.03	0.23	7.31277	2.87042	0.0272956	0.0724745	no	up	NP_997200.1(zinc finger protein 474 [Homo sapiens])	GO:0046872(molecular_function:metal ion binding); GO:0005515(molecular_function:protein binding); GO:0003676(molecular_function:nucleic acid binding)				ENOG41108Y5(S:Function unknown)	ENOG41108Y5(zinc finger protein 474)	PF13913.6(zf-C2HC_2:zinc-finger of a C2HC-type); PF02591.15(zf-RING_7:C4-type zinc ribbon domain)	sp|Q6S9Z5|ZN474_HUMAN(Zinc finger protein 474 OS=Homo sapiens OX=9606 GN=ZNF474 PE=2 SV=1)	133923
ENSG00000206432	TMEM200C	transmembrane protein 200C [Source:HGNC Symbol;Acc:HGNC:37208]	1920	1	6	0.03	0.14	7.31277	2.87042	0.0272956	0.0724745	no	up	NP_001073678.1(transmembrane protein 200C [Homo sapiens])	GO:0016021(cellular_component:integral component of membrane); GO:0016020(cellular_component:membrane)				ENOG41106JF(S:Function unknown)	ENOG41106JF(Transmembrane protein 200A)	PF10177.9(DUF2371:Uncharacterised conserved protein (DUF2371))	sp|A6NKL6|T200C_HUMAN(Transmembrane protein 200C OS=Homo sapiens OX=9606 GN=TMEM200C PE=2 SV=2)	645369
ENSG00000267871	ZNF460-AS1	ZNF460 antisense RNA 1 [Source:HGNC Symbol;Acc:HGNC:53774]	1553	1	6	0.22	1.02	7.31277	2.87042	0.0272956	0.0724745	no	up	EAW72488.1(hCG2041545, partial [Homo sapiens])	GO:0008021(cellular_component:synaptic vesicle); GO:0019894(molecular_function:kinesin binding); GO:0005783(cellular_component:endoplasmic reticulum); GO:0015629(cellular_component:actin cytoskeleton); GO:0005080(molecular_function:protein kinase C binding); GO:0003677(molecular_function:DNA binding); GO:0031941(cellular_component:filamentous actin); GO:0006355(biological_process:regulation of tr…				ENOG41122J7(Z:Cytoskeleton); ENOG4110Q69(S:Function unknown); ENOG410YYVQ(S:Function unknown); ENOG4110Q9Q(S:Function unknown); ENOG4110Q3K(S:Function unknown)	ENOG41122J7(Disrupted in schizophrenia 1); ENOG4110Q69(-); ENOG410YYVQ(-); ENOG4110Q9Q(-); ENOG4110Q3K(-)		sp|Q8N7I0|GVQW1_HUMAN(Protein GVQW1 OS=Homo sapiens OX=9606 GN=GVQW1 PE=2 SV=1)	105372476
ENSG00000211697	TRGV5	T cell receptor gamma variable 5 [Source:HGNC Symbol;Acc:HGNC:12290]	552	1	6	0.19	1.35	7.31277	2.87042	0.0272956	0.0724745	no	up	A0A0B4J1U4.1(RecName: Full=T cell receptor gamma variable 5; Flags: Precursor)	GO:0009897(cellular_component:external side of plasma membrane); GO:0042605(molecular_function:peptide antigen binding); GO:0042287(molecular_function:MHC protein binding); GO:0045087(biological_process:innate immune response); GO:0016020(cellular_component:membrane); GO:0042101(cellular_component:T cell receptor complex); GO:0002376(biological_process:immune system process); GO:0002250(biologica…				ENOG410YXS8(S:Function unknown); ENOG411156K(S:Function unknown); ENOG4110SCF(S:Function unknown)	ENOG410YXS8(Immunoglobulin V-set domain); ENOG411156K(Immunoglobulin C1-set domain); ENOG4110SCF(-)	PF07686.17(V-set:Immunoglobulin V-set domain)	sp|A0A0B4J1U4|TRGV5_HUMAN(T cell receptor gamma variable 5 OS=Homo sapiens OX=9606 GN=TRGV5 PE=1 SV=1)
ENSG00000258168	AC025569.1	novel transcript, antisense to PTPRB	5903	1	6	0.01	0.07	7.31277	2.87042	0.0272956	0.0724745	no	up	XP_012358188.1(PREDICTED: LOW QUALITY PROTEIN: uncharacterized protein LOC101179517, partial [Nomascus leucogenys])		K01064	WNT9	map05165(Human papillomavirus infection); map04390(Hippo signaling pathway); map05217(Basal cell carcinoma); map04310(Wnt signaling pathway); map05010(Alzheimer disease); map05224(Breast cancer); map05226(Gastric cancer); map05205(Proteoglycans in cancer); map05200(Pathways in cancer); map04550(Signaling pathways regulating pluripotency of stem cells); map05225(Hepatocellular carcinoma); map04934…	ENOG4110PU0(S:Function unknown); ENOG410YY0X(S:Function unknown); COG5048(S:Function unknown); ENOG411219Y(S:Function unknown); ENOG410YYHK(S:Function unknown); ENOG410YZTZ(S:Function unknown)	ENOG4110PU0(-); ENOG410YY0X(-); COG5048(Zinc finger protein); ENOG411219Y(-); ENOG410YYHK(-); ENOG410YZTZ(-)		sp|Q8WTZ3|YS049_HUMAN(Zinc finger protein ENSP00000375192 OS=Homo sapiens OX=9606 PE=2 SV=1)
ENSG00000165837	ERICH6B	glutamate rich 6B [Source:HGNC Symbol;Acc:HGNC:26523]	2424	1.01	6.06	0.16	1.14	7.31277	2.87042	0.0265362	0.0707291	no	up	NP_872348.2(glutamate-rich protein 6B [Homo sapiens])					ENOG4111TGA(S:Function unknown)	ENOG4111TGA(family with sequence similarity 194, member)	PF14977.6(FAM194:FAM194 protein)	sp|Q5W0A0|ERI6B_HUMAN(Glutamate-rich protein 6B OS=Homo sapiens OX=9606 GN=ERICH6B PE=2 SV=1)	220081
ENSG00000237840	FAM21FP	family with sequence similarity 21 member F, pseudogene [Source:HGNC Symbol;Acc:HGNC:45011]	1131	1	6	0.2	0.56	7.31277	2.87042	0.0272956	0.0724745	no	up	BAA91836.1(unnamed protein product, partial [Homo sapiens])	GO:0070273(molecular_function:phosphatidylinositol-4-phosphate binding); GO:1990126(biological_process:retrograde transport, endosome to plasma membrane); GO:2000813(biological_process:negative regulation of barbed-end actin filament capping); GO:0080025(molecular_function:phosphatidylinositol-3,5-bisphosphate binding); GO:0005730(cellular_component:nucleolus); GO:1900024(biological_process:regul…	K18462	FAM21	map04144(Endocytosis)	ENOG4110AMY(S:Function unknown)	ENOG4110AMY(Family with sequence similarity 21, member)		sp|Q5RDC1|WASC2_PONAB(WASH complex subunit 2 OS=Pongo abelii OX=9601 GN=Washc2 PE=2 SV=1)
ENSG00000241241	KRTAP4-16	keratin associated protein 4-16 [Source:HGNC Symbol;Acc:HGNC:18921]	708	1	6	0.12	0.87	7.31277	2.87042	0.0272956	0.0724745	no	up		GO:0005882(cellular_component:intermediate filament); GO:0045095(cellular_component:keratin filament)						PF13885.6(Keratin_B2_2:Keratin, high sulfur B2 protein)
ENSG00000279254	AC020604.1	TEC	1909	2	12	0.06	0.47	7.31277	2.87042	0.00179905	0.00630345	no	up	EAX00238.1(hCG2040074 [Homo sapiens])
ENSG00000279265	AC000123.2	TEC	461	1	6	0.28	1.98	7.31277	2.87042	0.0272956	0.0724745	no	up
ENSG00000279722	AC007342.7	novel transcript	2337	1	6	0.03	0.18	7.31277	2.87042	0.0272956	0.0724745	no	up	ELR45185.1(hypothetical protein M91_00772 [Bos mutus])	GO:0003964(molecular_function:RNA-directed DNA polymerase activity); GO:0004519(molecular_function:endonuclease activity)				COG0017(J:Translation, ribosomal structure and biogenesis); ENOG410Y9TZ(S:Function unknown); ENOG410Y3WU(S:Function unknown); COG5043(U:Intracellular trafficking, secretion, and vesicular transport); ENOG410Y65V(S:Function unknown)	COG0017(asparaginyl-tRNA synthetase); ENOG410Y9TZ(-); ENOG410Y3WU(-); COG5043(Vacuolar Protein); ENOG410Y65V(Retrotransposon protein)		sp|P11369|LORF2_MOUSE(LINE-1 retrotransposable element ORF2 protein OS=Mus musculus OX=10090 GN=Pol PE=1 SV=2)
ENSG00000259536	AC091045.1	novel transcript, antisense to C15orf57	2277	1.76	10.55	0.05	1.15	7.30585	2.86905	0.00343152	0.0113774	no	up	XP_009427093.1(coiled-coil domain-containing protein 32 isoform X1 [Pan troglodytes])					ENOG41124NX(S:Function unknown)	ENOG41124NX(chromosome 15 open reading frame 57)		sp|Q8BS39|CCD32_MOUSE(Coiled-coil domain-containing protein 32 OS=Mus musculus OX=10090 GN=Ccdc32 PE=2 SV=2)
ENSG00000259728	LINC00933	long intergenic non-protein coding RNA 933 [Source:HGNC Symbol;Acc:HGNC:48625]	2606	1.17	7	0.03	0.38	7.29194	2.8663	0.0172003	0.0485092	no	up	EAX01933.1(hCG1791551, isoform CRA_b [Homo sapiens])	GO:1903351(biological_process:cellular response to dopamine); GO:0031937(biological_process:positive regulation of chromatin silencing); GO:0051595(biological_process:response to methylglyoxal); GO:0030246(molecular_function:carbohydrate binding); GO:0006476(biological_process:protein deacetylation); GO:0000785(cellular_component:chromatin); GO:0045892(biological_process:negative regulation of tr…	K11644	SIN3A	map05202(Transcriptional misregulation in cancer); map05169(Epstein-Barr virus infection); map04919(Thyroid hormone signaling pathway); map05016(Huntington disease)	COG5602(B:Chromatin structure and dynamics)	COG5602(Paired AMPhipathic helix protein)		sp|Q96ST3|SIN3A_HUMAN(Paired amphipathic helix protein Sin3a OS=Homo sapiens OX=9606 GN=SIN3A PE=1 SV=2)	100506874
ENSG00000263740	RN7SL4P	RNA, 7SL, cytoplasmic 4, pseudogene [Source:HGNC Symbol;Acc:HGNC:10039]	295	0.35	2.08	0.38	2.6	7.24313	2.85661	0.194821	0.382136	no	up	XP_010965357.1(PREDICTED: uncharacterized protein LOC105078493 [Camelus bactrianus])		K00109	L2HGDH	map00650(Butanoate metabolism)				sp|Q6B4Z3|UTY_PANTR(Histone demethylase UTY OS=Pan troglodytes OX=9598 GN=UTY PE=2 SV=1)
ENSG00000136206	SPDYE1	speedy/RINGO cell cycle regulator family member E1 [Source:HGNC Symbol;Acc:HGNC:16408]	1450	2.57	14.98	0.06	0.4	7.10411	2.82865	0.00053641	0.00205613	no	up	XP_005249776.1(putative WBSCR19-like protein 6 isoform X1 [Homo sapiens])	GO:0019901(molecular_function:protein kinase binding)	K08694	SPDY, RINGO	map04114(Oocyte meiosis); map04914(Progesterone-mediated oocyte maturation)	ENOG41119TB(S:Function unknown)	ENOG41119TB(Speedy protein)	PF11357.8(Spy1:Cell cycle regulatory protein)	sp|A6NIY4|SPDE5_HUMAN(Speedy protein E5 OS=Homo sapiens OX=9606 GN=SPDYE5 PE=3 SV=3)	285955
ENSG00000234983	AC010132.2	serine/threonine kinase receptor associated protein (STRAP) pseudogene	1043	0.36	2.09	0.02	0.17	7.07578	2.82289	0.196445	0.384819	no	up	NP_001011969.1(serine-threonine kinase receptor-associated protein [Rattus norvegicus])	GO:0005737(cellular_component:cytoplasm); GO:0000122(biological_process:negative regulation of transcription from RNA polymerase II promoter); GO:0000387(biological_process:spliceosomal snRNP assembly); GO:0010719(biological_process:negative regulation of epithelial to mesenchymal transition); GO:0010633(biological_process:negative regulation of epithelial cell migration); GO:0032797(cellular_com…	K13137	STRAP, UNRIP	map03013(RNA transport)	ENOG410XPJ4(S:Function unknown)	ENOG410XPJ4(serine threonine kinase receptor associated protein)		sp|Q5XIG8|STRAP_RAT(Serine-threonine kinase receptor-associated protein OS=Rattus norvegicus OX=10116 GN=Strap PE=1 SV=1)
ENSG00000284052	AC006460.2	novel transcript	4744	1	5.77	0.02	0.08	7.03245	2.81403	0.0321244	0.0836206	no	up	XP_023398903.1(zinc finger protein 404 isoform X2 [Loxodonta africana])		K00940;K03121	ndk, NME;TFII-I, GTF2I	map03022(Basal transcription factors); map00983(Drug metabolism - other enzymes); map00230(Purine metabolism); map00240(Pyrimidine metabolism); map04022(cGMP-PKG signaling pathway)	ENOG4110CDI(S:Function unknown)	ENOG4110CDI(-)
ENSG00000163121	NEURL3	neuralized E3 ubiquitin protein ligase 3 [Source:HGNC Symbol;Acc:HGNC:25162]	1458	12	69	0.51	3.9	7.00807	2.80902	1.32698e-13	1.30312e-12	yes	up	XP_011911136.1(PREDICTED: E3 ubiquitin-protein ligase NEURL3 [Cercocebus atys])	GO:0016567(biological_process:protein ubiquitination); GO:0016740(molecular_function:transferase activity); GO:0046872(molecular_function:metal ion binding); GO:0061630(molecular_function:ubiquitin protein ligase activity)	K15689	NEURL3, LINCR		ENOG410ZMNG(S:Function unknown)	ENOG410ZMNG(protein ubiquitination)	PF07177.12(Neuralized:Neuralized); PF13920.6(zf-C3HC4_3:Zinc finger, C3HC4 type (RING finger)); PF13639.6(zf-RING_2:Ring finger domain); PF14447.6(Prok-RING_4:Prokaryotic RING finger family 4); PF13923.6(zf-C3HC4_2:Zinc finger, C3HC4 type (RING finger)); PF00097.25(zf-C3HC4:Zinc finger, C3HC4 type (RING finger)); PF13445.6(zf-RING_UBOX:RING-type zinc-finger); PF03854.14(zf-P11:P-11 zinc finger)	sp|Q96EH8|NEUL3_HUMAN(E3 ubiquitin-protein ligase NEURL3 OS=Homo sapiens OX=9606 GN=NEURL3 PE=2 SV=2)	93082
ENSG00000204909	SPINK9	serine peptidase inhibitor Kazal type 9 [Source:HGNC Symbol;Acc:HGNC:32951]	604	0.35	2	0.05	0.38	6.96454	2.80003	0.208258	0.403544	no	up	XP_016865198.1(serine protease inhibitor Kazal-type 9 isoform X1 [Homo sapiens])	GO:0005576(cellular_component:extracellular region); GO:0070268(biological_process:cornification); GO:0005515(molecular_function:protein binding); GO:0004867(molecular_function:serine-type endopeptidase inhibitor activity)	K23603	SPINK6_7_9		ENOG4111698(O:Posttranslational modification, protein turnover, chaperones)	ENOG4111698(serine peptidase inhibitor, Kazal type)	PF00050.21(Kazal_1:Kazal-type serine protease inhibitor domain); PF07648.15(Kazal_2:Kazal-type serine protease inhibitor domain)	sp|Q5DT21|ISK9_HUMAN(Serine protease inhibitor Kazal-type 9 OS=Homo sapiens OX=9606 GN=SPINK9 PE=1 SV=1)	643394
ENSG00000234261	AL138720.1	novel transcript	1915	2	11.36	0.11	0.78	6.92276	2.79135	0.00275125	0.00931264	no	up	PNJ71212.1(T0030685 isoform 3 [Pongo abelii])
ENSG00000228363	AC015971.1	novel transcript	1948	3.55	20.16	0.11	0.76	6.92138	2.79106	6.64645e-05	0.000293366	yes	up	NP_001185880.1(E3 ubiquitin-protein ligase RNF103 isoform 2 [Homo sapiens])	GO:0005783(cellular_component:endoplasmic reticulum); GO:1904380(biological_process:endoplasmic reticulum mannose trimming); GO:0061630(molecular_function:ubiquitin protein ligase activity); GO:0016021(cellular_component:integral component of membrane); GO:0005789(cellular_component:endoplasmic reticulum membrane); GO:0016567(biological_process:protein ubiquitination); GO:0030433(biological_proce…	K15695	RNF103, KF1		ENOG41121N2(O:Posttranslational modification, protein turnover, chaperones)	ENOG41121N2(zinc ion binding)		sp|O00237|RN103_HUMAN(E3 ubiquitin-protein ligase RNF103 OS=Homo sapiens OX=9606 GN=RNF103 PE=1 SV=1)
ENSG00000182585	EPGN	epithelial mitogen [Source:HGNC Symbol;Acc:HGNC:17470]	2681	3	17	1.79	0.45	6.90651	2.78796	0.000251645	0.00101844	no	up	XP_003932019.2(PREDICTED: epigen isoform X1 [Saimiri boliviensis boliviensis])	GO:0000187(biological_process:activation of MAPK activity); GO:0045840(biological_process:positive regulation of mitotic nuclear division); GO:0042059(biological_process:negative regulation of epidermal growth factor receptor signaling pathway); GO:0061024(biological_process:membrane organization); GO:0007165(biological_process:signal transduction); GO:0001525(biological_process:angiogenesis); GO…				ENOG410Y2CI(O:Posttranslational modification, protein turnover, chaperones)	ENOG410Y2CI(epithelial mitogen homolog (mouse))		sp|Q6UW88|EPGN_HUMAN(Epigen OS=Homo sapiens OX=9606 GN=EPGN PE=1 SV=2)	255324
ENSG00000263847	AP005899.1	novel transcript, antisense to NDUFV2	544	2.18	12	0.42	2.78	6.70896	2.74609	0.00227795	0.00782522	no	up	EHH59533.1(hypothetical protein EGM_09670, partial [Macaca fascicularis])	GO:0016021(cellular_component:integral component of membrane); GO:0089701(cellular_component:U2AF); GO:0003723(molecular_function:RNA binding); GO:0000398(biological_process:mRNA splicing, via spliceosome)	K12581	CNOT7_8, CAF1, POP2	map03018(RNA degradation)	ENOG4110PQH(S:Function unknown); ENOG4110Q3J(S:Function unknown); ENOG4110Q7A(S:Function unknown)	ENOG4110PQH(-); ENOG4110Q3J(-); ENOG4110Q7A(-)		sp|Q86U02|CN165_HUMAN(Putative uncharacterized protein encoded by LINC00596 OS=Homo sapiens OX=9606 GN=LINC00596 PE=5 SV=1)
ENSG00000243742	RPLP0P2	ribosomal protein lateral stalk subunit P0 pseudogene 2 [Source:HGNC Symbol;Acc:HGNC:17960]	3525	4	22.01	0.22	1.25	6.70642	2.74554	3.5948e-05	0.000164721	yes	up	XP_009090551.2(PREDICTED: 60S acidic ribosomal protein P0 [Serinus canaria])	GO:0000184(biological_process:nuclear-transcribed mRNA catabolic process, nonsense-mediated decay); GO:0005783(cellular_component:endoplasmic reticulum); GO:0022625(cellular_component:cytosolic large ribosomal subunit); GO:0019083(biological_process:viral transcription); GO:0006614(biological_process:SRP-dependent cotranslational protein targeting to membrane); GO:0030425(cellular_component:dendr…	K02941	RP-LP0, RPLP0	map03010(Ribosome)	COG0244(J:Translation, ribosomal structure and biogenesis)	COG0244(50s ribosomal protein L10)		sp|Q95140|RLA0_BOVIN(60S acidic ribosomal protein P0 OS=Bos taurus OX=9913 GN=RPLP0 PE=2 SV=3)	113157
ENSG00000235888	AF064858.1	novel transcript	5629	2	11	0.07	0.17	6.70337	2.74489	0.00349135	0.0115602	no	up	EAX09668.1(hCG1812843 [Homo sapiens])	GO:0003964(molecular_function:RNA-directed DNA polymerase activity); GO:0004519(molecular_function:endonuclease activity)				ENOG4112A03(S:Function unknown); ENOG410Y65V(S:Function unknown); ENOG410Y3WU(S:Function unknown)	ENOG4112A03(Retrotransposon protein); ENOG410Y65V(Retrotransposon protein); ENOG410Y3WU(-)		sp|O00370|LORF2_HUMAN(LINE-1 retrotransposable element ORF2 protein OS=Homo sapiens OX=9606 PE=1 SV=1)
ENSG00000018280	SLC11A1	solute carrier family 11 member 1 [Source:HGNC Symbol;Acc:HGNC:10907]	3608	4	22	0.18	0.83	6.70337	2.74489	3.61765e-05	0.000165628	yes	up	NP_000569.3(natural resistance-associated macrophage protein 1 [Homo sapiens])	GO:0032623(biological_process:interleukin-2 production); GO:0005770(cellular_component:late endosome); GO:0006909(biological_process:phagocytosis); GO:0005887(cellular_component:integral component of plasma membrane); GO:0019730(biological_process:antimicrobial humoral response); GO:1902023(biological_process:L-arginine transport); GO:0042116(biological_process:macrophage activation); GO:0051139(…	K12347	SLC11A1, NRAMP1	map04142(Lysosome)	COG1914(P:Inorganic ion transport and metabolism)	COG1914(H( )-stimulated, divalent metal cation uptake system (By similarity))	PF01566.18(Nramp:Natural resistance-associated macrophage protein)	sp|P49279|NRAM1_HUMAN(Natural resistance-associated macrophage protein 1 OS=Homo sapiens OX=9606 GN=SLC11A1 PE=2 SV=1)	6556
ENSG00000279863	AC069547.1	TEC	1586	2	11	0.08	0.53	6.70337	2.74489	0.00349135	0.0115602	no	up	AAF69666.1(PRO3073 [Homo sapiens])					ENOG4110Q45(S:Function unknown)	ENOG4110Q45(-)
ENSG00000232615	AC026412.2	protein phosphatase 4, regulatory subunit 2 (PPP4R2) pseudogene	1075	1	5.47	0.06	0.43	6.66681	2.737	0.0397281	0.100247	no	up	XP_003264949.1(PREDICTED: serine/threonine-protein phosphatase 4 regulatory subunit 2 isoform X3 [Nomascus leucogenys])	GO:0005737(cellular_component:cytoplasm); GO:0010569(biological_process:regulation of double-strand break repair via homologous recombination); GO:0030674(molecular_function:protein binding, bridging); GO:0019888(molecular_function:protein phosphatase regulator activity); GO:0006470(biological_process:protein dephosphorylation); GO:0005634(cellular_component:nucleus); GO:0006464(biological_proces…	K15425	PPP4R2		ENOG4110IV7(T:Signal transduction mechanisms)	ENOG4110IV7(protein phosphatase 4, regulatory subunit 2)		sp|Q5ZMU6|PP4R2_CHICK(Serine/threonine-protein phosphatase 4 regulatory subunit 2 OS=Gallus gallus OX=9031 GN=PPP4R2 PE=2 SV=1)
ENSG00000186352	ANKRD37	ankyrin repeat domain 37 [Source:HGNC Symbol;Acc:HGNC:29593]	784	94.44	508.24	10.11	64.12	6.55909	2.7135	1.10729e-86	7.31921e-85	yes	up	NP_859077.1(ankyrin repeat domain-containing protein 37 [Homo sapiens])	GO:0005737(cellular_component:cytoplasm); GO:0005634(cellular_component:nucleus); GO:0005739(cellular_component:mitochondrion); GO:0005654(cellular_component:nucleoplasm); GO:0005515(molecular_function:protein binding); GO:0005829(cellular_component:cytosol)				COG0666(S:Function unknown)	COG0666(Ankyrin Repeat)	PF12796.7(Ank_2:Ankyrin repeats (3 copies)); PF13637.6(Ank_4:Ankyrin repeats (many copies)); PF13857.6(Ank_5:Ankyrin repeats (many copies))	sp|Q7Z713|ANR37_HUMAN(Ankyrin repeat domain-containing protein 37 OS=Homo sapiens OX=9606 GN=ANKRD37 PE=2 SV=1)	353322
ENSG00000273275	AC017083.2	novel transcript	700	3.58	19.25	0.44	2.85	6.55358	2.71228	0.00012324	0.000523455	yes	up
ENSG00000130513	GDF15	growth differentiation factor 15 [Source:HGNC Symbol;Acc:HGNC:30142]	1200	3	16	0.17	1.18	6.50024	2.70049	0.000478688	0.00184771	no	up	NP_004855.2(growth/differentiation factor 15 preproprotein [Homo sapiens])	GO:0000187(biological_process:activation of MAPK activity); GO:0005125(molecular_function:cytokine activity); GO:0005160(molecular_function:transforming growth factor beta receptor binding); GO:0048468(biological_process:cell development); GO:0030509(biological_process:BMP signaling pathway); GO:0007165(biological_process:signal transduction); GO:0010862(biological_process:positive regulation of …	K05504	GDF15	map04060(Cytokine-cytokine receptor interaction)	ENOG410XT8Z(O:Posttranslational modification, protein turnover, chaperones)	ENOG410XT8Z(bone morphogenetic protein)	PF00019.20(TGF_beta:Transforming growth factor beta like domain)	sp|Q99988|GDF15_HUMAN(Growth/differentiation factor 15 OS=Homo sapiens OX=9606 GN=GDF15 PE=1 SV=3)	9518
ENSG00000215032	GNL3LP1	G protein nucleolar 3 like pseudogene 1 [Source:HGNC Symbol;Acc:HGNC:25733]	1643	9.13	48.6	0.35	2.25	6.48778	2.69773	1.17663e-09	8.56496e-09	yes	up	XP_012352575.1(PREDICTED: LOW QUALITY PROTEIN: DNA excision repair protein ERCC-8 [Nomascus leucogenys])	GO:0032091(biological_process:negative regulation of protein binding); GO:0005697(cellular_component:telomerase holoenzyme complex); GO:0005730(cellular_component:nucleolus); GO:0090073(biological_process:positive regulation of protein homodimerization activity); GO:0005829(cellular_component:cytosol); GO:0031647(biological_process:regulation of protein stability); GO:0032211(biological_process:n…	K14538;K10570	NUG1, GNL3;ERCC8, CKN1, CSA	map03420(Nucleotide excision repair); map04120(Ubiquitin mediated proteolysis); map03008(Ribosome biogenesis in eukaryotes)	COG1161(S:Function unknown)	COG1161(Required for a late step of 50S ribosomal subunit assembly. Has GTPase activity (By similarity))		sp|Q9NVN8|GNL3L_HUMAN(Guanine nucleotide-binding protein-like 3-like protein OS=Homo sapiens OX=9606 GN=GNL3L PE=1 SV=1)
ENSG00000262873	AC127496.5	novel transcript	1250	0.95	5	0.05	0.81	6.41471	2.68138	0.0517834	0.125975	no	up	AAG35515.1(PRO2550 [Homo sapiens])	GO:0006355(biological_process:regulation of transcription, DNA-templated); GO:0005634(cellular_component:nucleus); GO:0016021(cellular_component:integral component of membrane); GO:0003677(molecular_function:DNA binding)				ENOG410YYVQ(S:Function unknown); ENOG4110Q68(S:Function unknown)	ENOG410YYVQ(-); ENOG4110Q68(-)		sp|Q6B4Z3|UTY_PANTR(Histone demethylase UTY OS=Pan troglodytes OX=9598 GN=UTY PE=2 SV=1)
ENSG00000286757	AL137139.2	novel transcript, antisense to CLYBL	3243	1	5.24	0.03	0.16	6.38649	2.67502	0.0467533	0.115211	no	up	EAW56733.1(similar to zinc finger protein 569, isoform CRA_a [Homo sapiens])	GO:0030992(cellular_component:intraciliary transport particle B); GO:0042073(biological_process:intraciliary transport); GO:0005929(cellular_component:cilium)				ENOG410YYVQ(S:Function unknown); ENOG4110Q9A(S:Function unknown)	ENOG410YYVQ(-); ENOG4110Q9A(-)		sp|Q8N7I0|GVQW1_HUMAN(Protein GVQW1 OS=Homo sapiens OX=9606 GN=GVQW1 PE=2 SV=1)
ENSG00000253161	LINC01605	long intergenic non-protein coding RNA 1605 [Source:HGNC Symbol;Acc:HGNC:51654]	1093	92	480.27	2.91	13.21	6.36251	2.6696	1.23837e-80	7.59171e-79	yes	up						ENOG4111671(S:Function unknown)	ENOG4111671(-)
ENSG00000283773	AL137798.3	ring finger protein 123 (RNF123) pseudogene	166	0.16	0.83	2.84	16.11	6.3225	2.6605	0.430052	0.697909	no	up	NP_071347.2(E3 ubiquitin-protein ligase RNF123 [Homo sapiens])	GO:0005737(cellular_component:cytoplasm); GO:0051603(biological_process:proteolysis involved in cellular protein catabolic process); GO:0004842(molecular_function:ubiquitin-protein transferase activity); GO:0005829(cellular_component:cytosol); GO:0031965(cellular_component:nuclear membrane); GO:0046872(molecular_function:metal ion binding); GO:0016579(biological_process:protein deubiquitination)	K12169	KPC1, RNF123		ENOG410XQ4V(S:Function unknown)	ENOG410XQ4V(RING finger protein 123)		sp|Q5XPI4|RN123_HUMAN(E3 ubiquitin-protein ligase RNF123 OS=Homo sapiens OX=9606 GN=RNF123 PE=1 SV=1)
ENSG00000224184	MIR3681HG	MIR3681 host gene [Source:HGNC Symbol;Acc:HGNC:52001]	2183	2.09	10.8	0.3	1.93	6.29808	2.65491	0.00446569	0.0144587	no	up										100506457
ENSG00000126368	NR1D1	nuclear receptor subfamily 1 group D member 1 [Source:HGNC Symbol;Acc:HGNC:7962]	2630	121.33	624.56	2.66	16.81	6.27389	2.64936	1.90209e-103	1.53502e-101	yes	up	XP_003831479.1(nuclear receptor subfamily 1 group D member 1 [Pan paniscus])	GO:0032922(biological_process:circadian regulation of gene expression); GO:0038023(molecular_function:signaling receptor activity); GO:0061178(biological_process:regulation of insulin secretion involved in cellular response to glucose stimulus); GO:0044321(biological_process:response to leptin); GO:0030154(biological_process:cell differentiation); GO:0070888(molecular_function:E-box binding); GO:…	K03728	NR1D1	map04710(Circadian rhythm)	ENOG410ZPPI(K:Transcription)	ENOG410ZPPI(nuclear receptor subfamily 1, group d, member 1)	PF00105.18(zf-C4:Zinc finger, C4 type (two domains)); PF00104.30(Hormone_recep:Ligand-binding domain of nuclear hormone receptor)	sp|P20393|NR1D1_HUMAN(Nuclear receptor subfamily 1 group D member 1 OS=Homo sapiens OX=9606 GN=NR1D1 PE=1 SV=1)	9572
ENSG00000282572	AC215522.2	novel transcript similar to family member with sequence similarity 157	1143	1.24	6.36	0.07	0.46	6.25124	2.64414	0.029474	0.0773922	no	up	P0CG42.1(RecName: Full=Putative protein FAM157B)	GO:0015031(biological_process:protein transport); GO:0016746(molecular_function:transferase activity, transferring acyl groups); GO:0030173(cellular_component:integral component of Golgi membrane)	K09228	KRAB	map05168(Herpes simplex virus 1 infection)	ENOG4110P6A(S:Function unknown); ENOG4110P75(S:Function unknown); COG5048(S:Function unknown); ENOG410Y29H(S:Function unknown); ENOG410XNPH(T:Signal transduction mechanisms)	ENOG4110P6A(-); ENOG4110P75(-); COG5048(Zinc finger protein); ENOG410Y29H(Diaphanous homolog); ENOG410XNPH(protein serine/threonine kinase activity)		sp|P0CG42|F157B_HUMAN(Putative protein FAM157B OS=Homo sapiens OX=9606 GN=FAM157B PE=3 SV=1)
ENSG00000229154	KCNQ5-AS1	KCNQ5 antisense RNA 1 [Source:HGNC Symbol;Acc:HGNC:40323]	3241	1	5.12	0.02	0.11	6.24023	2.6416	0.0508976	0.124144	no	up	XP_005887413.1(PREDICTED: potassium voltage-gated channel subfamily KQT member 5 [Bos mutus])	GO:0005887(cellular_component:integral component of plasma membrane); GO:0071805(biological_process:potassium ion transmembrane transport); GO:0016021(cellular_component:integral component of membrane); GO:0005886(cellular_component:plasma membrane); GO:0008076(cellular_component:voltage-gated potassium channel complex); GO:0005516(molecular_function:calmodulin binding); GO:0005249(molecular_func…	K04930	KCNQ5, KV7.5	map04725(Cholinergic synapse)	COG1226(P:Inorganic ion transport and metabolism)	COG1226(PotAssium voltage-gated channel)		sp|Q9JK45|KCNQ5_MOUSE(Potassium voltage-gated channel subfamily KQT member 5 OS=Mus musculus OX=10090 GN=Kcnq5 PE=1 SV=2)	100873997
ENSG00000230002	ALMS1-IT1	ALMS1 intronic transcript 1 [Source:HGNC Symbol;Acc:HGNC:41305]	2105	13	66	0.37	2.29	6.18773	2.62941	2.70982e-12	2.41145e-11	yes	up
ENSG00000160318	CLDND2	claudin domain containing 2 [Source:HGNC Symbol;Acc:HGNC:28511]	974	1	5	0.36	0.86	6.09398	2.60738	0.0554081	0.133842	no	up	EAW72005.1(hypothetical protein MGC33839, partial [Homo sapiens])	GO:0016021(cellular_component:integral component of membrane); GO:0016020(cellular_component:membrane); GO:0005515(molecular_function:protein binding); GO:0005886(cellular_component:plasma membrane)				ENOG41115R8(S:Function unknown)	ENOG41115R8(Claudin domain containing 2)	PF00822.20(PMP22_Claudin:PMP-22/EMP/MP20/Claudin family)	sp|Q8NHS1|CLDN2_HUMAN(Claudin domain-containing protein 2 OS=Homo sapiens OX=9606 GN=CLDND2 PE=2 SV=1)	125875
ENSG00000064201	TSPAN32	tetraspanin 32 [Source:HGNC Symbol;Acc:HGNC:13410]	1380	1	5	0.14	0.1	6.09398	2.60738	0.0554081	0.133842	no	up	EAX02499.1(tetraspanin 32, isoform CRA_b [Homo sapiens])	GO:0008285(biological_process:negative regulation of cell proliferation); GO:0016021(cellular_component:integral component of membrane); GO:0016020(cellular_component:membrane); GO:0007010(biological_process:cytoskeleton organization); GO:0050688(biological_process:regulation of defense response to virus); GO:0051604(biological_process:protein maturation); GO:0007229(biological_process:integrin-m…	K17359	TSPAN32		ENOG410YXBH(U:Intracellular trafficking, secretion, and vesicular transport)	ENOG410YXBH(-)	PF00335.20(Tetraspanin:Tetraspanin family)	sp|Q96QS1|TSN32_HUMAN(Tetraspanin-32 OS=Homo sapiens OX=9606 GN=TSPAN32 PE=2 SV=1)	10077
ENSG00000231793	DOC2GP	double C2 domain gamma, pseudogene [Source:HGNC Symbol;Acc:HGNC:37962]	2548	2	10	0.05	0.55	6.09398	2.60738	0.00674547	0.0209638	no	up	XP_016776863.1(double C2-like domain-containing protein gamma isoform X1 [Pan troglodytes])	GO:0016020(cellular_component:membrane)	K19918	DOC2G		ENOG410XQXA(C:Energy production and conversion)	ENOG410XQXA(Nadh dehydrogenase)		sp|Q9ESN1|DOC2G_MOUSE(Double C2-like domain-containing protein gamma OS=Mus musculus OX=10090 GN=Doc2g PE=2 SV=1)
ENSG00000274378	AC005702.3	double C2-like domains, beta (DOC2B) pseudogene	416	1	5	0.36	2.12	6.09398	2.60738	0.0554081	0.133842	no	up	XP_008974959.1(double C2-like domain-containing protein beta isoform X6 [Pan paniscus])	GO:0019905(molecular_function:syntaxin binding); GO:0032024(biological_process:positive regulation of insulin secretion); GO:0008104(biological_process:protein localization); GO:0061669(biological_process:spontaneous neurotransmitter secretion); GO:0016020(cellular_component:membrane); GO:0005544(molecular_function:calcium-dependent phospholipid binding); GO:0005737(cellular_component:cytoplasm);…	K19917	DOC2B		ENOG410XQXA(U:Intracellular trafficking, secretion, and vesicular transport)	ENOG410XQXA(Tumor necrosis factor receptor superfamily, member 13b)		sp|Q14184|DOC2B_HUMAN(Double C2-like domain-containing protein beta OS=Homo sapiens OX=9606 GN=DOC2B PE=1 SV=2)
ENSG00000274270	AL137060.3	novel transcript, sense intronic to DLEU1	2648	1	5	0.02	0.13	6.09398	2.60738	0.0554081	0.133842	no	up	EAX08859.1(hCG2020398 [Homo sapiens])
ENSG00000120051	CFAP58	cilia and flagella associated protein 58 [Source:HGNC Symbol;Acc:HGNC:26676]	3256	1	5	0.02	0.11	6.09398	2.60738	0.0554081	0.133842	no	up	NP_001008723.1(cilia- and flagella-associated protein 58 [Homo sapiens])	GO:0005856(cellular_component:cytoskeleton); GO:0042995(cellular_component:cell projection); GO:0005615(cellular_component:extracellular space); GO:0005515(molecular_function:protein binding); GO:0005929(cellular_component:cilium)				ENOG410XNPB(S:Function unknown)	ENOG410XNPB(Coiled-coil domain containing 147)		sp|Q5T655|CFA58_HUMAN(Cilia- and flagella-associated protein 58 OS=Homo sapiens OX=9606 GN=CFAP58 PE=1 SV=1)	159686
ENSG00000127249	ATP13A4	ATPase 13A4 [Source:HGNC Symbol;Acc:HGNC:25422]	7372	1	5	0.03	0.08	6.09398	2.60738	0.0554081	0.133842	no	up	XP_016797999.2(probable cation-transporting ATPase 13A4 isoform X1 [Pan troglodytes])	GO:0016887(molecular_function:ATPase activity); GO:0006874(biological_process:cellular calcium ion homeostasis); GO:0016021(cellular_component:integral component of membrane); GO:0016020(cellular_component:membrane); GO:0000166(molecular_function:nucleotide binding); GO:0034220(biological_process:ion transmembrane transport); GO:0005886(cellular_component:plasma membrane); GO:0006812(biological_p…	K14951	ATP13A3_4_5		ENOG410XRCA(U:Intracellular trafficking, secretion, and vesicular transport)	ENOG410XRCA(ATPase (type)	PF00122.20(E1-E2_ATPase:E1-E2 ATPase); PF12409.8(P5-ATPase:P5-type ATPase cation transporter); PF00702.26(Hydrolase:haloacid dehalogenase-like hydrolase); PF00690.26(Cation_ATPase_N:Cation transporter/ATPase, N-terminus); PF13246.6(Cation_ATPase:Cation transport ATPase (P-type))	sp|Q4VNC1|AT134_HUMAN(Probable cation-transporting ATPase 13A4 OS=Homo sapiens OX=9606 GN=ATP13A4 PE=2 SV=3)	84239
ENSG00000259438	MAPK6-DT	MAPK6 divergent transcript [Source:HGNC Symbol;Acc:HGNC:53900]	865	1	5	0.09	0.53	6.09398	2.60738	0.0554081	0.133842	no	up	AAF71081.1(PRO1438 [Homo sapiens])	GO:0016021(cellular_component:integral component of membrane)				ENOG4110Q68(S:Function unknown)	ENOG4110Q68(-)		sp|Q8N769|CN178_HUMAN(Uncharacterized protein C14orf178 OS=Homo sapiens OX=9606 GN=C14orf178 PE=2 SV=1)	112543478
ENSG00000286588	AC104841.1	novel transcript, antisense to SEPT2	557	2	10	0.37	2.22	6.09398	2.60738	0.00674547	0.0209638	no	up	BAC86181.1(unnamed protein product [Homo sapiens])	GO:0005737(cellular_component:cytoplasm); GO:0016021(cellular_component:integral component of membrane); GO:0005509(molecular_function:calcium ion binding); GO:0004668(molecular_function:protein-arginine deiminase activity); GO:0018101(biological_process:protein citrullination)	K22856	EEF1AKMT2, EFM4, METTL10		ENOG4110PXP(S:Function unknown); ENOG4110PW0(S:Function unknown); ENOG4110PYX(S:Function unknown); ENOG4110PXT(S:Function unknown); ENOG4110Q67(S:Function unknown)	ENOG4110PXP(-); ENOG4110PW0(-); ENOG4110PYX(-); ENOG4110PXT(-); ENOG4110Q67(-)		sp|Q5JPI9|EFMT2_HUMAN(EEF1A lysine methyltransferase 2 OS=Homo sapiens OX=9606 GN=EEF1AKMT2 PE=1 SV=2)
ENSG00000231185	SPRY4-AS1	SPRY4 antisense RNA 1 [Source:HGNC Symbol;Acc:HGNC:53465]	1293	2	10	0.39	2.36	6.09398	2.60738	0.00674547	0.0209638	no	up	EAW93800.1(hypothetical protein MGC72075, isoform CRA_c [Homo sapiens])	GO:0006355(biological_process:regulation of transcription, DNA-templated); GO:0005634(cellular_component:nucleus); GO:0003677(molecular_function:DNA binding)				ENOG410YYVQ(S:Function unknown); ENOG4110Q68(S:Function unknown)	ENOG410YYVQ(-); ENOG4110Q68(-)		sp|Q8N7I0|GVQW1_HUMAN(Protein GVQW1 OS=Homo sapiens OX=9606 GN=GVQW1 PE=2 SV=1)	101926941
ENSG00000231172	AC007099.1	novel transcript, antisense to EVA1A	1185	1	5	0.06	0.35	6.09398	2.60738	0.0554081	0.133842	no	up	EAW50375.1(hCG1982155, partial [Homo sapiens])	GO:0032963(biological_process:collagen metabolic process); GO:0019797(molecular_function:procollagen-proline 3-dioxygenase activity)				ENOG4110375(S:Function unknown)	ENOG4110375(ATP synthase, H transporting, mitochondrial Fo complex, subunit s (factor B))			101927884
ENSG00000283511	AC137936.2	novel pseudogene	1146	1	5	0.06	0.47	6.09398	2.60738	0.0554081	0.133842	no	up	XP_012644786.1(uncharacterized protein LOC105884915 [Microcebus murinus])
ENSG00000187513	GJA4	gap junction protein alpha 4 [Source:HGNC Symbol;Acc:HGNC:4278]	1621	1	5	0.04	0.4	6.09398	2.60738	0.0554081	0.133842	no	up	XP_004089791.1(PREDICTED: gap junction alpha-4 protein isoform X1 [Nomascus leucogenys])	GO:0005922(cellular_component:connexin complex); GO:0005515(molecular_function:protein binding); GO:0003158(biological_process:endothelium development); GO:0001568(biological_process:blood vessel development); GO:0016020(cellular_component:membrane); GO:0006816(biological_process:calcium ion transport); GO:0055085(biological_process:transmembrane transport); GO:0007043(biological_process:cell-cel…	K07613	GJA4, CX37		ENOG4110JTW(D:Cell cycle control, cell division, chromosome partitioning)	ENOG4110JTW(One gap junction consists of a cluster of closely packed pairs of transmembrane channels, the connexons, through which materials of low MW diffuse from one cell to a neighboring cell (By similarity))	PF00029.19(Connexin:Connexin)	sp|P35212|CXA4_HUMAN(Gap junction alpha-4 protein OS=Homo sapiens OX=9606 GN=GJA4 PE=1 SV=3)	2701
ENSG00000179256	SMCO3	single-pass membrane protein with coiled-coil domains 3 [Source:HGNC Symbol;Acc:HGNC:34401]	2104	1	5	0.03	0.17	6.09398	2.60738	0.0554081	0.133842	no	up	XP_024203464.1(single-pass membrane and coiled-coil domain-containing protein 3 isoform X1 [Pan troglodytes])	GO:0016021(cellular_component:integral component of membrane); GO:0016020(cellular_component:membrane); GO:0005515(molecular_function:protein binding)				ENOG411198U(S:Function unknown)	ENOG411198U(-)	PF15047.6(DUF4533:Protein of unknown function (DUF4533))	sp|A2RU48|SMCO3_HUMAN(Single-pass membrane and coiled-coil domain-containing protein 3 OS=Homo sapiens OX=9606 GN=SMCO3 PE=1 SV=1)	440087
ENSG00000134545	KLRC1	killer cell lectin like receptor C1 [Source:HGNC Symbol;Acc:HGNC:6374]	1436	1	5	0.05	0.25	6.09398	2.60738	0.0554081	0.133842	no	up	XP_009423039.2(NKG2-A/NKG2-B type II integral membrane protein isoform X1 [Pan troglodytes])	GO:0043235(cellular_component:receptor complex); GO:0050776(biological_process:regulation of immune response); GO:0005887(cellular_component:integral component of plasma membrane); GO:0016021(cellular_component:integral component of membrane); GO:0016020(cellular_component:membrane); GO:0030246(molecular_function:carbohydrate binding); GO:0004888(molecular_function:transmembrane signaling recepto…	K06541	KLRC, CD159	map04612(Antigen processing and presentation)	ENOG410ZFTY(S:Function unknown)	ENOG410ZFTY(killer cell lectin-like receptor subfamily C, member)	PF00059.21(Lectin_C:Lectin C-type domain); PF05473.12(UL45:UL45 protein, carbohydrate-binding C-type lectin-like)	sp|P26715|NKG2A_HUMAN(NKG2-A/NKG2-B type II integral membrane protein OS=Homo sapiens OX=9606 GN=KLRC1 PE=1 SV=2)	3821
ENSG00000260992	DOCK9-DT	DOCK9 divergent transcript [Source:HGNC Symbol;Acc:HGNC:43696]	807	1	5	0.1	0.59	6.09398	2.60738	0.0554081	0.133842	no	up
ENSG00000163012	ZSWIM2	zinc finger SWIM-type containing 2 [Source:HGNC Symbol;Acc:HGNC:30990]	2451	1	5	0.02	0.15	6.09398	2.60738	0.0554081	0.133842	no	up	XP_003309407.4(E3 ubiquitin-protein ligase ZSWIM2 [Pan troglodytes])	GO:1902043(biological_process:positive regulation of extrinsic apoptotic signaling pathway via death domain receptors); GO:0061630(molecular_function:ubiquitin protein ligase activity); GO:0006915(biological_process:apoptotic process); GO:0016740(molecular_function:transferase activity); GO:0008270(molecular_function:zinc ion binding); GO:0046872(molecular_function:metal ion binding); GO:0004842(…	K15716	ZSWIM2		ENOG41121N2(U:Intracellular trafficking, secretion, and vesicular transport)	ENOG41121N2(family with sequence similarity 171, member B)	PF13639.6(zf-RING_2:Ring finger domain); PF17123.5(zf-RING_11:RING-like zinc finger); PF04434.17(SWIM:SWIM zinc finger); PF13923.6(zf-C3HC4_2:Zinc finger, C3HC4 type (RING finger)); PF00569.17(ZZ:Zinc finger, ZZ type); PF00097.25(zf-C3HC4:Zinc finger, C3HC4 type (RING finger))	sp|Q8NEG5|ZSWM2_HUMAN(E3 ubiquitin-protein ligase ZSWIM2 OS=Homo sapiens OX=9606 GN=ZSWIM2 PE=1 SV=2)	151112
ENSG00000272033	AL136984.1	novel transcript, sense intronic to POU2F1	1893	1	5	0.03	0.2	6.09398	2.60738	0.0554081	0.133842	no	up	EAW60873.1(hCG1750237, isoform CRA_b [Homo sapiens])
ENSG00000254991	AC124276.1	novel transcript	899	1	5	0.08	0.51	6.09398	2.60738	0.0554081	0.133842	no	up	XP_008977846.2(PREDICTED: LOW QUALITY PROTEIN: protein GVQW1 [Callithrix jacchus])	GO:0006355(biological_process:regulation of transcription, DNA-templated); GO:0003676(molecular_function:nucleic acid binding)				ENOG410YY0X(S:Function unknown); COG5048(S:Function unknown); ENOG410YYHK(S:Function unknown)	ENOG410YY0X(-); COG5048(Zinc finger protein); ENOG410YYHK(-)		sp|Q8WTZ3|YS049_HUMAN(Zinc finger protein ENSP00000375192 OS=Homo sapiens OX=9606 PE=2 SV=1)
ENSG00000228606	AL139011.1	novel transcript	1110	1	5	0.18	1.05	6.09398	2.60738	0.0554081	0.133842	no	up	XP_023372225.1(DDB1- and CUL4-associated factor 8 isoform X1 [Otolemur garnettii])									100287049
ENSG00000251107	PDCD5P2	programmed cell death 5 pseudogene 2 [Source:HGNC Symbol;Acc:HGNC:49886]	312	1	5	0.88	5.08	6.09398	2.60738	0.0554081	0.133842	no	up	CAG33215.1(PDCD5 [Homo sapiens])	GO:0005737(cellular_component:cytoplasm); GO:0008285(biological_process:negative regulation of cell proliferation); GO:0005829(cellular_component:cytosol); GO:0071560(biological_process:cellular response to transforming growth factor beta stimulus); GO:1903645(biological_process:negative regulation of chaperone-mediated protein folding); GO:0006915(biological_process:apoptotic process); GO:190363…	K06875	PDCD5, TFAR19		COG2118(S:Function unknown)	COG2118(DNA-binding protein)		sp|O14737|PDCD5_HUMAN(Programmed cell death protein 5 OS=Homo sapiens OX=9606 GN=PDCD5 PE=1 SV=3)
ENSG00000166856	GPR182	G protein-coupled receptor 182 [Source:HGNC Symbol;Acc:HGNC:13708]	3411	2	10	0.03	0.2	6.09398	2.60738	0.00674547	0.0209638	no	up	NP_009195.1(G-protein coupled receptor 182 [Homo sapiens])	GO:0004930(molecular_function:G-protein coupled receptor activity); GO:0016021(cellular_component:integral component of membrane); GO:0016020(cellular_component:membrane); GO:0004888(molecular_function:transmembrane signaling receptor activity); GO:0007165(biological_process:signal transduction); GO:0007166(biological_process:cell surface receptor signaling pathway); GO:0005886(cellular_component…	K04242	ADMR		ENOG4111H1T(U:Intracellular trafficking, secretion, and vesicular transport)	ENOG4111H1T(G protein-coupled receptor 182)	PF00001.21(7tm_1:7 transmembrane receptor (rhodopsin family))	sp|O15218|GP182_HUMAN(G-protein coupled receptor 182 OS=Homo sapiens OX=9606 GN=GPR182 PE=2 SV=1)	11318
ENSG00000259775	AL138976.2	novel transcript, antisense to EIF5	694	1	5	0.12	0.75	6.09398	2.60738	0.0554081	0.133842	no	up
ENSG00000280087	AC011481.3	TEC	5594	1	5	0.01	0.06	6.09398	2.60738	0.0554081	0.133842	no	up	XP_011842717.1(PREDICTED: LOW QUALITY PROTEIN: uncharacterized protein LOC105544743, partial [Mandrillus leucophaeus])		K01064;K15696	WNT9;RNF113B	map05165(Human papillomavirus infection); map04390(Hippo signaling pathway); map05217(Basal cell carcinoma); map04310(Wnt signaling pathway); map05010(Alzheimer disease); map05224(Breast cancer); map05226(Gastric cancer); map05205(Proteoglycans in cancer); map05200(Pathways in cancer); map04550(Signaling pathways regulating pluripotency of stem cells); map05225(Hepatocellular carcinoma); map04934…	ENOG4110Q24(O:Posttranslational modification, protein turnover, chaperones); ENOG410YZTZ(S:Function unknown); ENOG4110Q67(S:Function unknown); ENOG4110PXT(S:Function unknown); ENOG410YY0X(S:Function unknown); ENOG410YX46(S:Function unknown)	ENOG4110Q24(-); ENOG410YZTZ(-); ENOG4110Q67(-); ENOG4110PXT(-); ENOG410YY0X(-); ENOG410YX46(-)		sp|Q8WTZ3|YS049_HUMAN(Zinc finger protein ENSP00000375192 OS=Homo sapiens OX=9606 PE=2 SV=1)
ENSG00000116329	OPRD1	opioid receptor delta 1 [Source:HGNC Symbol;Acc:HGNC:8153]	9317	1.02	5.1	0.01	0.04	6.09398	2.60738	0.0530242	0.128681	no	up	XP_007977940.1(PREDICTED: delta-type opioid receptor [Chlorocebus sabaeus])	GO:0051924(biological_process:regulation of calcium ion transport); GO:0033138(biological_process:positive regulation of peptidyl-serine phosphorylation); GO:0019221(biological_process:cytokine-mediated signaling pathway); GO:0033612(molecular_function:receptor serine/threonine kinase binding); GO:0005886(cellular_component:plasma membrane); GO:0032793(biological_process:positive regulation of CR…	K04213	OPRD1	map04080(Neuroactive ligand-receptor interaction); map04022(cGMP-PKG signaling pathway); map04071(Sphingolipid signaling pathway)	ENOG410XRW9(S:Function unknown)	ENOG410XRW9(YTH domain family)	PF00001.21(7tm_1:7 transmembrane receptor (rhodopsin family)); PF10320.9(7TM_GPCR_Srsx:Serpentine type 7TM GPCR chemoreceptor Srsx); PF10328.9(7TM_GPCR_Srx:Serpentine type 7TM GPCR chemoreceptor Srx); PF10323.9(7TM_GPCR_Srv:Serpentine type 7TM GPCR chemoreceptor Srv); PF13853.6(7tm_4:Olfactory receptor)	sp|P41143|OPRD_HUMAN(Delta-type opioid receptor OS=Homo sapiens OX=9606 GN=OPRD1 PE=1 SV=4)	4985
ENSG00000274943	AC079684.1	novel transcript, sense intronic to PPHLN1	437	1	5	0.32	1.88	6.09398	2.60738	0.0554081	0.133842	no	up
ENSG00000151224	MAT1A	methionine adenosyltransferase 1A [Source:HGNC Symbol;Acc:HGNC:6903]	3384	1	5	0.02	0.13	6.09398	2.60738	0.0554081	0.133842	no	up	NP_000420.1(S-adenosylmethionine synthase isoform type-1 [Homo sapiens])	GO:0004478(molecular_function:methionine adenosyltransferase activity); GO:0051289(biological_process:protein homotetramerization); GO:0006556(biological_process:S-adenosylmethionine biosynthetic process); GO:0005829(cellular_component:cytosol); GO:0000096(biological_process:sulfur amino acid metabolic process); GO:0009087(biological_process:methionine catabolic process); GO:0000166(molecular_fun…	K00789	metK	map00270(Cysteine and methionine metabolism)	COG0192(H:Coenzyme transport and metabolism)	COG0192(Catalyzes the formation of S-adenosylmethionine from methionine and ATP)	PF02773.16(S-AdoMet_synt_C:S-adenosylmethionine synthetase, C-terminal domain); PF02772.16(S-AdoMet_synt_M:S-adenosylmethionine synthetase, central domain); PF00438.20(S-AdoMet_synt_N:S-adenosylmethionine synthetase, N-terminal domain)	sp|Q00266|METK1_HUMAN(S-adenosylmethionine synthase isoform type-1 OS=Homo sapiens OX=9606 GN=MAT1A PE=1 SV=2)	4143
ENSG00000286912	AC006008.1	novel transcript	1113	1	5	0.06	0.38	6.09398	2.60738	0.0554081	0.133842	no	up	XP_011514804.1(actin-related protein 3C isoform X2 [Homo sapiens])
ENSG00000145808	ADAMTS19	ADAM metallopeptidase with thrombospondin type 1 motif 19 [Source:HGNC Symbol;Acc:HGNC:17111]	5201	2	10	0.02	0.13	6.09398	2.60738	0.00674547	0.0209638	no	up	NP_598377.4(A disintegrin and metalloproteinase with thrombospondin motifs 19 precursor [Homo sapiens])	GO:0016787(molecular_function:hydrolase activity); GO:0004222(molecular_function:metalloendopeptidase activity); GO:0005576(cellular_component:extracellular region); GO:0006508(biological_process:proteolysis); GO:0008233(molecular_function:peptidase activity); GO:0046872(molecular_function:metal ion binding); GO:0008237(molecular_function:metallopeptidase activity)	K08633	ADAMTS19		ENOG410XPKZ(S:Function unknown)	ENOG410XPKZ(ADAM metallopeptidase with thrombospondin type 1, motif)	PF05986.14(ADAM_spacer1:ADAM-TS Spacer 1); PF00090.19(TSP_1:Thrombospondin type 1 domain); PF01421.19(Reprolysin:Reprolysin (M12B) family zinc metalloprotease); PF17771.1(ADAM_CR_2:ADAM cysteine-rich domain); PF01562.19(Pep_M12B_propep:Reprolysin family propeptide); PF13688.6(Reprolysin_5:Metallo-peptidase family M12); PF13582.6(Reprolysin_3:Metallo-peptidase family M12B Reprolysin-like); PF13574…	sp|Q8TE59|ATS19_HUMAN(A disintegrin and metalloproteinase with thrombospondin motifs 19 OS=Homo sapiens OX=9606 GN=ADAMTS19 PE=2 SV=2)	171019
ENSG00000266964	FXYD1	FXYD domain containing ion transport regulator 1 [Source:HGNC Symbol;Acc:HGNC:4025]	512	2	10	0.44	2.45	6.09398	2.60738	0.00674547	0.0209638	no	up	PNI95619.1(FXYD1 isoform 10, partial [Pan troglodytes])	GO:1903779(biological_process:regulation of cardiac conduction); GO:0099106(molecular_function:ion channel regulator activity); GO:1903278(biological_process:positive regulation of sodium ion export from cell); GO:0014704(cellular_component:intercalated disc); GO:0005901(cellular_component:caveola); GO:0005890(cellular_component:sodium:potassium-exchanging ATPase complex); GO:0006821(biological_p…	K13360	FXYD1, PLM	map04024(cAMP signaling pathway)	ENOG410YYN6(U:Intracellular trafficking, secretion, and vesicular transport)	ENOG410YYN6(FXYD domain containing ion transport regulator 1)	PF02038.16(ATP1G1_PLM_MAT8:ATP1G1/PLM/MAT8 family)	sp|O00168|PLM_HUMAN(Phospholemman OS=Homo sapiens OX=9606 GN=FXYD1 PE=1 SV=2)	5348
ENSG00000168454	TXNDC2	thioredoxin domain containing 2 [Source:HGNC Symbol;Acc:HGNC:16470]	1873	1	5	0.02	0.13	6.09398	2.60738	0.0554081	0.133842	no	up	NP_001091999.1(thioredoxin domain-containing protein 2 isoform 2 [Homo sapiens])	GO:0005737(cellular_component:cytoplasm); GO:0030154(biological_process:cell differentiation); GO:0005623(cellular_component:cell); GO:0098869(biological_process:cellular oxidant detoxification); GO:0007283(biological_process:spermatogenesis); GO:0005515(molecular_function:protein binding); GO:0045454(biological_process:cell redox homeostasis); GO:0007275(biological_process:multicellular organism…				COG0526(O:Posttranslational modification, protein turnover, chaperones)	COG0526(Thioredoxin)	PF00085.20(Thioredoxin:Thioredoxin); PF03157.13(Glutenin_hmw:High molecular weight glutenin subunit); PF13905.6(Thioredoxin_8:Thioredoxin-like)	sp|Q86VQ3|TXND2_HUMAN(Thioredoxin domain-containing protein 2 OS=Homo sapiens OX=9606 GN=TXNDC2 PE=2 SV=4)	84203
ENSG00000260052	AC023813.3	novel transcript	539	1	5	0.2	1.18	6.09398	2.60738	0.0554081	0.133842	no	up
ENSG00000283959	AP002851.1	novel transcript	2130	2	10	0.06	0.34	6.09398	2.60738	0.00674547	0.0209638	no	up	EAW56733.1(similar to zinc finger protein 569, isoform CRA_a [Homo sapiens])	GO:0005524(molecular_function:ATP binding); GO:0004672(molecular_function:protein kinase activity)				ENOG410YYVQ(S:Function unknown); ENOG4110Q3K(S:Function unknown)	ENOG410YYVQ(-); ENOG4110Q3K(-)		sp|Q8N7I0|GVQW1_HUMAN(Protein GVQW1 OS=Homo sapiens OX=9606 GN=GVQW1 PE=2 SV=1)
ENSG00000100312	ACR	acrosin [Source:HGNC Symbol;Acc:HGNC:126]	1430	1	5	0.04	0.27	6.09398	2.60738	0.0554081	0.133842	no	up	NP_001088.2(acrosin precursor [Homo sapiens])	GO:0004252(molecular_function:serine-type endopeptidase activity); GO:0008144(molecular_function:drug binding); GO:0001669(cellular_component:acrosomal vesicle); GO:0008270(molecular_function:zinc ion binding); GO:0003677(molecular_function:DNA binding); GO:0008233(molecular_function:peptidase activity); GO:0008236(molecular_function:serine-type peptidase activity); GO:0007340(biological_process:…	K01317	ACR		COG5640(O:Posttranslational modification, protein turnover, chaperones)	COG5640(protease)	PF00089.26(Trypsin:Trypsin); PF13365.6(Trypsin_2:Trypsin-like peptidase domain)	sp|P10323|ACRO_HUMAN(Acrosin OS=Homo sapiens OX=9606 GN=ACR PE=2 SV=4)	49
ENSG00000177627	C12orf54	chromosome 12 open reading frame 54 [Source:HGNC Symbol;Acc:HGNC:28553]	904	1	5	0.12	0.75	6.09398	2.60738	0.0554081	0.133842	no	up	NP_689532.1(uncharacterized protein C12orf54 [Homo sapiens])					ENOG4111DM0(S:Function unknown)	ENOG4111DM0(chromosome 12 open reading frame 54)	PF15732.5(DUF4681:Domain of unknown function (DUF4681))	sp|Q6X4T0|CL054_HUMAN(Uncharacterized protein C12orf54 OS=Homo sapiens OX=9606 GN=C12orf54 PE=2 SV=2)	121273
ENSG00000172543	CTSW	cathepsin W [Source:HGNC Symbol;Acc:HGNC:2546]	1272	1	5	0.05	0.32	6.09398	2.60738	0.0554081	0.133842	no	up	NP_001326.3(cathepsin W preproprotein [Homo sapiens])	GO:0016787(molecular_function:hydrolase activity); GO:0016020(cellular_component:membrane); GO:0005783(cellular_component:endoplasmic reticulum); GO:0051603(biological_process:proteolysis involved in cellular protein catabolic process); GO:0002576(biological_process:platelet degranulation); GO:0006955(biological_process:immune response); GO:0031089(cellular_component:platelet dense granule lumen)…	K08569	CTSW	map04210(Apoptosis); map04142(Lysosome)	COG4870(O:Posttranslational modification, protein turnover, chaperones)	COG4870(cathepsin)	PF00112.23(Peptidase_C1:Papain family cysteine protease); PF08246.12(Inhibitor_I29:Cathepsin propeptide inhibitor domain (I29))	sp|P56202|CATW_HUMAN(Cathepsin W OS=Homo sapiens OX=9606 GN=CTSW PE=1 SV=2)	1521
ENSG00000229867	STEAP3-AS1	STEAP3 antisense RNA 1 [Source:HGNC Symbol;Acc:HGNC:41053]	3218	7.36	36.74	0.13	0.92	6.08404	2.60503	2.10009e-07	1.241e-06	yes	up	CAD97986.1(hypothetical protein [Homo sapiens])	GO:0005737(cellular_component:cytoplasm); GO:0008823(molecular_function:cupric reductase activity); GO:0009306(biological_process:protein secretion); GO:0005768(cellular_component:endosome); GO:0016021(cellular_component:integral component of membrane); GO:0006915(biological_process:apoptotic process); GO:0055114(biological_process:oxidation-reduction process); GO:0098706(biological_process:ferri…	K10142	STEAP3, TSAP6	map04115(p53 signaling pathway); map04216(Ferroptosis)	COG2085(S:Function unknown)	COG2085(NADP oxidoreductase, coenzyme f420-dependent)		sp|Q658P3|STEA3_HUMAN(Metalloreductase STEAP3 OS=Homo sapiens OX=9606 GN=STEAP3 PE=1 SV=2)	100874111
ENSG00000260230	FRRS1L	ferric chelate reductase 1 like [Source:HGNC Symbol;Acc:HGNC:1362]	8201	1	4.99	0.01	0.09	6.08179	2.6045	0.0558015	0.134312	no	up	NP_055149.2(DOMON domain-containing protein FRRS1L [Homo sapiens])	GO:0016021(cellular_component:integral component of membrane); GO:0016020(cellular_component:membrane); GO:0005575(cellular_component:cellular_component); GO:0003674(molecular_function:molecular_function); GO:0045202(cellular_component:synapse); GO:0005886(cellular_component:plasma membrane); GO:1900449(biological_process:regulation of glutamate receptor signaling pathway); GO:0099072(biological_…				ENOG41100PW(U:Intracellular trafficking, secretion, and vesicular transport); ENOG410XR70(U:Intracellular trafficking, secretion, and vesicular transport)	ENOG41100PW(ferric-chelate reductase 1-like); ENOG410XR70(ferric-chelate reductase 1-like)	PF03351.17(DOMON:DOMON domain)	sp|Q9P0K9|FRS1L_HUMAN(DOMON domain-containing protein FRRS1L OS=Homo sapiens OX=9606 GN=FRRS1L PE=1 SV=2)	23732
ENSG00000123095	BHLHE41	basic helix-loop-helix family member e41 [Source:HGNC Symbol;Acc:HGNC:16617]	3743	18	89	0.38	3.1	6.02627	2.59126	7.96772e-16	9.10044e-15	yes	up	XP_023499861.1(class E basic helix-loop-helix protein 41 [Equus caballus])	GO:0032922(biological_process:circadian regulation of gene expression); GO:0030154(biological_process:cell differentiation); GO:0003677(molecular_function:DNA binding); GO:0043425(molecular_function:bHLH transcription factor binding); GO:0070888(molecular_function:E-box binding); GO:0043426(molecular_function:MRF binding); GO:0000980(molecular_function:RNA polymerase II distal enhancer sequence-s…	K03730	BHLHB3, DEC2	map04710(Circadian rhythm)	ENOG4111F0X(K:Transcription)	ENOG4111F0X(Hairy and enhancer of split)	PF00010.26(HLH:Helix-loop-helix DNA-binding domain); PF07527.13(Hairy_orange:Hairy Orange)	sp|Q9C0J9|BHE41_HUMAN(Class E basic helix-loop-helix protein 41 OS=Homo sapiens OX=9606 GN=BHLHE41 PE=1 SV=1)	79365
ENSG00000205929	C21orf62	chromosome 21 open reading frame 62 [Source:HGNC Symbol;Acc:HGNC:1305]	878	1	4.92	0.01	0.08	5.99647	2.58411	0.0586343	0.140071	no	up	PNI55371.1(C21orf62 isoform 3, partial [Pan troglodytes])					ENOG410XUA2(S:Function unknown)	ENOG410XUA2(chromosome 21 open reading frame 62)	PF15137.6(DUF4571:Domain of unknown function (DUF4571))	sp|Q9NYP8|CU062_HUMAN(Uncharacterized protein C21orf62 OS=Homo sapiens OX=9606 GN=C21orf62 PE=2 SV=2)	56245
ENSG00000183199	HSP90AB3P	heat shock protein 90 alpha family class B member 3, pseudogene [Source:HGNC Symbol;Acc:HGNC:5259]	2173	2	9.74	0.05	0.33	5.93553	2.56938	0.00799831	0.024425	no	up	EHH53075.1(hypothetical protein EGM_13637 [Macaca fascicularis])	GO:0048675(biological_process:axon extension); GO:0019062(biological_process:virion attachment to host cell); GO:2000010(biological_process:positive regulation of protein localization to cell surface); GO:0006457(biological_process:protein folding); GO:0097718(molecular_function:disordered domain specific binding); GO:0032435(biological_process:negative regulation of proteasomal ubiquitin-depende…	K04079	HSP90A, htpG	map05215(Prostate cancer); map04657(IL-17 signaling pathway); map04915(Estrogen signaling pathway); map04659(Th17 cell differentiation); map04217(Necroptosis); map04621(NOD-like receptor signaling pathway); map05132(Salmonella infection); map04141(Protein processing in endoplasmic reticulum); map05200(Pathways in cancer); map05418(Fluid shear stress and atherosclerosis); map04914(Progesterone-med…	COG0326(O:Posttranslational modification, protein turnover, chaperones)	COG0326(Molecular chaperone. Has ATPase activity (By similarity))		sp|Q9GKX8|HS90B_HORSE(Heat shock protein HSP 90-beta OS=Equus caballus OX=9796 GN=HSP90AB1 PE=2 SV=3)
ENSG00000237238	BMS1P10	BMS1 pseudogene 10 [Source:HGNC Symbol;Acc:HGNC:49154]	1594	2.22	10.81	0.09	0.52	5.93476	2.56919	0.00520749	0.0166039	no	up	XP_018889949.1(PREDICTED: LOW QUALITY PROTEIN: ribosome biogenesis protein BMS1 homolog [Gorilla gorilla gorilla])	GO:0005730(cellular_component:nucleolus); GO:0005634(cellular_component:nucleus); GO:0003924(molecular_function:GTPase activity); GO:0042254(biological_process:ribosome biogenesis); GO:0030686(cellular_component:90S preribosome); GO:0005654(cellular_component:nucleoplasm); GO:0006364(biological_process:rRNA processing); GO:0000462(biological_process:maturation of SSU-rRNA from tricistronic rRNA t…	K14569	BMS1	map03008(Ribosome biogenesis in eukaryotes)	COG5192(J:Translation, ribosomal structure and biogenesis)	COG5192(Ribosome biogenesis protein bms1)		sp|Q14692|BMS1_HUMAN(Ribosome biogenesis protein BMS1 homolog OS=Homo sapiens OX=9606 GN=BMS1 PE=1 SV=1)
ENSG00000286837	AC087533.1	novel transcript, antisense to THAP1	1505	5.54	26.81	0.23	1.38	5.89818	2.56027	1.12593e-05	5.48855e-05	yes	up	XP_010334550.1(PREDICTED: LOW QUALITY PROTEIN: THAP domain-containing protein 1-like [Saimiri boliviensis boliviensis])		K23203;K23742	THAP1_3;UTY, KDM6C		ENOG410YYVQ(S:Function unknown); ENOG4110PR4(S:Function unknown); ENOG410ZBMQ(S:Function unknown)	ENOG410YYVQ(-); ENOG4110PR4(-); ENOG410ZBMQ(-)		sp|Q6B4Z3|UTY_PANTR(Histone demethylase UTY OS=Pan troglodytes OX=9598 GN=UTY PE=2 SV=1)
ENSG00000247416	AP000802.1	novel transcript, antisense to NCAM1	2399	0.42	2	0.01	0.09	5.80379	2.53699	0.23274	0.438628	no	up	EAW65432.1(hCG2038442, partial [Homo sapiens])	GO:0005452(molecular_function:inorganic anion exchanger activity); GO:0016021(cellular_component:integral component of membrane)				ENOG410YYHK(S:Function unknown); ENOG410YY0X(S:Function unknown); ENOG410YZTZ(S:Function unknown)	ENOG410YYHK(-); ENOG410YY0X(-); ENOG410YZTZ(-)		sp|Q8WTZ3|YS049_HUMAN(Zinc finger protein ENSP00000375192 OS=Homo sapiens OX=9606 PE=2 SV=1)	101928847
ENSG00000280073	AL157996.1	TEC	2299	4	19	0.1	0.59	5.78928	2.53338	0.000237704	0.000964335	yes	up
ENSG00000260836	AC245033.1	novel protein	2012	2.97	14.03	0.09	0.51	5.75747	2.52544	0.00161854	0.00572213	no	up	XP_011809267.1(PREDICTED: cytoplasmic polyadenylation element-binding protein 1 isoform X1 [Colobus angolensis palliatus])	GO:1990124(cellular_component:messenger ribonucleoprotein complex); GO:0030425(cellular_component:dendrite); GO:0045202(cellular_component:synapse); GO:0003676(molecular_function:nucleic acid binding); GO:0032869(biological_process:cellular response to insulin stimulus); GO:0030054(cellular_component:cell junction); GO:0005737(cellular_component:cytoplasm); GO:0005654(cellular_component:nucleopla…	K02602	CPEB, ORB	map04914(Progesterone-mediated oocyte maturation); map04114(Oocyte meiosis)	ENOG410YBXF(S:Function unknown)	ENOG410YBXF(Cytoplasmic polyadenylation element binding protein)	PF16368.5(CEBP1_N:Cytoplasmic polyadenylation element-binding protein 1 N-terminus); PF00833.18(Ribosomal_S17e:Ribosomal S17); PF16367.5(RRM_7:RNA recognition motif); PF16366.5(CEBP_ZZ:Cytoplasmic polyadenylation element-binding protein ZZ domain); PF00076.22(RRM_1:RNA recognition motif. (a.k.a. RRM, RBD, or RNP domain))	sp|Q9BZB8|CPEB1_HUMAN(Cytoplasmic polyadenylation element-binding protein 1 OS=Homo sapiens OX=9606 GN=CPEB1 PE=1 SV=1)
ENSG00000224945	AL353150.1	novel transcript	585	3.38	15.96	0.57	3.23	5.75502	2.52482	0.000773979	0.00288376	no	up	EAW62761.1(hCG2045168 [Homo sapiens])
ENSG00000222012	AC005481.1	novel transcript, antisense to PTPRN2	3456	10	47	0.16	0.94	5.72834	2.51812	8.3788e-09	5.66585e-08	yes	up						ENOG4110PNY(S:Function unknown)	ENOG4110PNY(-)			105375614
ENSG00000271524	BNIP3P17	BCL2 interacting protein 3 pseudogene 17 [Source:HGNC Symbol;Acc:HGNC:49697]	595	0.42	1.96	0.07	0.38	5.68771	2.50785	0.240524	0.447188	no	up	XP_008066626.1(BCL2/adenovirus E1B 19 kDa protein-interacting protein 3 [Carlito syrichta])	GO:0016239(biological_process:positive regulation of macroautophagy); GO:0005783(cellular_component:endoplasmic reticulum); GO:0071260(biological_process:cellular response to mechanical stimulus); GO:0090200(biological_process:positive regulation of release of cytochrome c from mitochondria); GO:0030425(cellular_component:dendrite); GO:1990144(biological_process:intrinsic apoptotic signaling path…	K15464	BNIP3	map04137(Mitophagy - animal); map04068(FoxO signaling pathway); map05134(Legionellosis); map05131(Shigellosis); map04140(Autophagy - animal)	ENOG4111KXP(U:Intracellular trafficking, secretion, and vesicular transport)	ENOG4111KXP(BCL2 adenovirus E1B 19kDa interacting protein 3)		sp|Q12983|BNIP3_HUMAN(BCL2/adenovirus E1B 19 kDa protein-interacting protein 3 OS=Homo sapiens OX=9606 GN=BNIP3 PE=1 SV=3)
ENSG00000182968	SOX1	SRY-box transcription factor 1 [Source:HGNC Symbol;Acc:HGNC:11189]	4558	12	56	0.14	0.83	5.68771	2.50785	3.52847e-10	2.69927e-09	yes	up	NP_005977.2(transcription factor SOX-1 [Homo sapiens])	GO:0030154(biological_process:cell differentiation); GO:0001764(biological_process:neuron migration); GO:0021884(biological_process:forebrain neuron development); GO:0002089(biological_process:lens morphogenesis in camera-type eye); GO:0009653(biological_process:anatomical structure morphogenesis); GO:0007417(biological_process:central nervous system development); GO:0043565(molecular_function:se…	K09267	SOX1S		ENOG41102MY(B:Chromatin structure and dynamics); ENOG410XT0K(B:Chromatin structure and dynamics)	ENOG41102MY(SRY (Sex determining region Y)-box); ENOG410XT0K(SRY (Sex determining region Y)-box)	PF12336.8(SOXp:SOX transcription factor); PF00505.19(HMG_box:HMG (high mobility group) box); PF09011.10(HMG_box_2:HMG-box domain)	sp|O00570|SOX1_HUMAN(Transcription factor SOX-1 OS=Homo sapiens OX=9606 GN=SOX1 PE=1 SV=2)	6656
ENSG00000274322	AL136531.2	novel protein	573	2.09	9.75	0.12	0.85	5.68577	2.50736	0.00885948	0.0267975	no	up	AAI19733.1(FKBP1A protein [Homo sapiens])	GO:0003755(molecular_function:peptidyl-prolyl cis-trans isomerase activity)	K17254;K09568	SDCBP;FKBP1		COG0545(O:Posttranslational modification, protein turnover, chaperones); ENOG410YNPQ(U:Intracellular trafficking, secretion, and vesicular transport)	COG0545(Peptidyl-prolyl cis-trans isomerase); ENOG410YNPQ(syndecan binding protein (syntenin))		sp|Q9H190|SDCB2_HUMAN(Syntenin-2 OS=Homo sapiens OX=9606 GN=SDCBP2 PE=1 SV=2)
ENSG00000285106	AC016831.6	novel transcript	5195	259.61	1210.06	4.72	27.94	5.68089	2.50612	8.00965e-187	1.18328e-184	yes	up	EAW83775.1(hCG2038586, partial [Homo sapiens])	GO:0007202(biological_process:activation of phospholipase C activity); GO:0099055(cellular_component:integral component of postsynaptic membrane); GO:0097195(biological_process:pilomotor reflex); GO:0035024(biological_process:negative regulation of Rho protein signal transduction); GO:0005901(cellular_component:caveola); GO:0045907(biological_process:positive regulation of vasoconstriction); GO:0…	K23742	UTY, KDM6C		ENOG410YZTZ(S:Function unknown); ENOG4110Q9A(S:Function unknown); ENOG410YYVQ(S:Function unknown)	ENOG410YZTZ(-); ENOG4110Q9A(-); ENOG410YYVQ(-)		sp|Q6B4Z3|UTY_PANTR(Histone demethylase UTY OS=Pan troglodytes OX=9598 GN=UTY PE=2 SV=1)
ENSG00000269693	AC010422.6	novel transcript	5857	1.75	8.12	0.02	0.09	5.65521	2.49958	0.017105	0.0482757	no	up	NP_659413.1(zinc finger protein 564 [Homo sapiens])	GO:0044212(molecular_function:transcription regulatory region DNA binding); GO:0000122(biological_process:negative regulation of transcription from RNA polymerase II promoter); GO:0003700(molecular_function:transcription factor activity, sequence-specific DNA binding); GO:0005654(cellular_component:nucleoplasm); GO:0006355(biological_process:regulation of transcription, DNA-templated); GO:0045944…	K09228	KRAB	map05168(Herpes simplex virus 1 infection)	COG5048(S:Function unknown)	COG5048(Zinc finger protein)	PF13465.6(zf-H2C2_2:Zinc-finger double domain); PF00096.26(zf-C2H2:Zinc finger, C2H2 type); PF13894.6(zf-C2H2_4:C2H2-type zinc finger); PF13912.6(zf-C2H2_6:C2H2-type zinc finger)	sp|Q8TBZ8|ZN564_HUMAN(Zinc finger protein 564 OS=Homo sapiens OX=9606 GN=ZNF564 PE=1 SV=1)
ENSG00000176381	PRR18	proline rich 18 [Source:HGNC Symbol;Acc:HGNC:28574]	3093	5	23	0.24	0.52	5.60646	2.48709	6.29065e-05	0.000278525	yes	up	NP_787118.2(proline-rich protein 18 [Homo sapiens])					ENOG410YSKT(S:Function unknown)	ENOG410YSKT(proline rich 18)	PF15671.5(PRR18:Proline-rich protein family 18)	sp|Q8N4B5|PRR18_HUMAN(Proline-rich protein 18 OS=Homo sapiens OX=9606 GN=PRR18 PE=2 SV=2)	285800
ENSG00000268744	AC008758.4	novel transcript	2593	2.83	13	0.06	0.36	5.59871	2.48509	0.0026376	0.00895375	no	up	XP_010360012.1(PREDICTED: zinc finger protein 91-like [Rhinopithecus roxellana])	GO:0005634(cellular_component:nucleus); GO:0006355(biological_process:regulation of transcription, DNA-templated); GO:0003676(molecular_function:nucleic acid binding); GO:0003677(molecular_function:DNA binding); GO:0046872(molecular_function:metal ion binding); GO:0000981(molecular_function:RNA polymerase II transcription factor activity, sequence-specific DNA binding)	K09228	KRAB	map05168(Herpes simplex virus 1 infection)	COG5048(S:Function unknown)	COG5048(Zinc finger protein)		sp|Q96GE5|ZN799_HUMAN(Zinc finger protein 799 OS=Homo sapiens OX=9606 GN=ZNF799 PE=2 SV=4)
ENSG00000287221	AL589794.2	novel transcript, antisense to ASAH2B	1333	1	4.57	0.05	0.27	5.56989	2.47765	0.0750958	0.172681	no	up	EHH54354.1(hypothetical protein EGM_15176, partial [Macaca fascicularis])		K01064;K15696	WNT9;RNF113B	map05165(Human papillomavirus infection); map04390(Hippo signaling pathway); map05217(Basal cell carcinoma); map04310(Wnt signaling pathway); map05010(Alzheimer disease); map05224(Breast cancer); map05226(Gastric cancer); map05205(Proteoglycans in cancer); map05200(Pathways in cancer); map04550(Signaling pathways regulating pluripotency of stem cells); map05225(Hepatocellular carcinoma); map04934…	ENOG411219Y(S:Function unknown); ENOG4110PXT(S:Function unknown); ENOG4110Q8I(S:Function unknown); ENOG4110Q67(S:Function unknown); ENOG410XV2W(S:Function unknown)	ENOG411219Y(-); ENOG4110PXT(-); ENOG4110Q8I(-); ENOG4110Q67(-); ENOG410XV2W(-)		sp|Q8WTZ3|YS049_HUMAN(Zinc finger protein ENSP00000375192 OS=Homo sapiens OX=9606 PE=2 SV=1)
ENSG00000286342	AC073210.3	novel transcript	1873	7.03	32.12	0.46	3.39	5.56866	2.47733	2.37789e-06	1.25928e-05	yes	up	EAW85404.1(hCG1778981 [Homo sapiens])	GO:0016021(cellular_component:integral component of membrane); GO:0005886(cellular_component:plasma membrane); GO:0005198(molecular_function:structural molecule activity)	K16944	SEPT7, CDC3	map05131(Shigellosis)				sp|P61565|ENK21_HUMAN(Endogenous retrovirus group K member 21 Env polyprotein OS=Homo sapiens OX=9606 GN=ERVK-21 PE=1 SV=1)
ENSG00000111837	MAK	male germ cell associated kinase [Source:HGNC Symbol;Acc:HGNC:6816]	3942	2.86	13	0.04	0.23	5.53998	2.46988	0.00273034	0.00925112	no	up	NP_001229886.1(serine/threonine-protein kinase MAK isoform 3 [Homo sapiens])	GO:0003713(molecular_function:transcription coactivator activity); GO:0030154(biological_process:cell differentiation); GO:0032391(cellular_component:photoreceptor connecting cilium); GO:0042073(biological_process:intraciliary transport); GO:0046777(biological_process:protein autophosphorylation); GO:0005929(cellular_component:cilium); GO:0035556(biological_process:intracellular signal transducti…	K08829	MAK		ENOG410XPBB(T:Signal transduction mechanisms)	ENOG410XPBB(Male germ cell-associated kinase)	PF00069.25(Pkinase:Protein kinase domain); PF07714.17(Pkinase_Tyr:Protein tyrosine kinase)	sp|P20794|MAK_HUMAN(Serine/threonine-protein kinase MAK OS=Homo sapiens OX=9606 GN=MAK PE=1 SV=2)	4117
ENSG00000285932	AL133353.2	novel transcript	1971	2.37	10.77	0.07	0.4	5.53858	2.46952	0.00638656	0.0199723	no	up	NP_004367.2(cytochrome c oxidase assembly protein COX15 homolog isoform 2 [Homo sapiens])	GO:0004129(molecular_function:cytochrome-c oxidase activity); GO:0007585(biological_process:respiratory gaseous exchange); GO:0020037(molecular_function:heme binding); GO:0005743(cellular_component:mitochondrial inner membrane); GO:0006783(biological_process:heme biosynthetic process); GO:0016021(cellular_component:integral component of membrane); GO:0016020(cellular_component:membrane); GO:00061…	K02259	COX15, ctaA	map00860(Porphyrin and chlorophyll metabolism); map04714(Thermogenesis); map00190(Oxidative phosphorylation)	COG1612(O:Posttranslational modification, protein turnover, chaperones)	COG1612(Catalyzes the oxidation of the C8 methyl side group on heme O porphyrin ring into a formyl group (By similarity))	PF02628.15(COX15-CtaA:Cytochrome oxidase assembly protein)	sp|Q7KZN9|COX15_HUMAN(Cytochrome c oxidase assembly protein COX15 homolog OS=Homo sapiens OX=9606 GN=COX15 PE=1 SV=1)
ENSG00000284762	AC022414.1	phosphodiesterase 8B [Source:NCBI gene (formerly Entrezgene);Acc:8622]	3397	3	13.63	9.3	10.51	5.53739	2.46921	0.00215609	0.00743685	no	up	XP_005248680.1(high affinity cAMP-specific and IBMX-insensitive 3',5'-cyclic phosphodiesterase 8B isoform X5 [Homo sapiens])	GO:0016787(molecular_function:hydrolase activity); GO:0008081(molecular_function:phosphoric diester hydrolase activity); GO:0004114(molecular_function:3',5'-cyclic-nucleotide phosphodiesterase activity); GO:0004115(molecular_function:3',5'-cyclic-AMP phosphodiesterase activity); GO:0005829(cellular_component:cytosol); GO:0007165(biological_process:signal transduction); GO:0006198(biological_proce…	K18437	PDE8	map00230(Purine metabolism); map04927(Cortisol synthesis and secretion); map04934(Cushing syndrome); map05032(Morphine addiction)	ENOG410XP9B(T:Signal transduction mechanisms)	ENOG410XP9B(Phosphodiesterase)	PF00233.19(PDEase_I:3'5'-cyclic nucleotide phosphodiesterase); PF13426.7(PAS_9:PAS domain); PF00989.25(PAS:PAS fold); PF08447.12(PAS_3:PAS fold); PF08448.10(PAS_4:PAS fold); PF13188.7(PAS_8:PAS domain)	sp|O95263|PDE8B_HUMAN(High affinity cAMP-specific and IBMX-insensitive 3',5'-cyclic phosphodiesterase 8B OS=Homo sapiens OX=9606 GN=PDE8B PE=1 SV=2)	8622
ENSG00000118503	TNFAIP3	TNF alpha induced protein 3 [Source:HGNC Symbol;Acc:HGNC:11896]	4432	144	654	2.86	10.72	5.53536	2.46868	3.41978e-100	2.67207e-98	yes	up	XP_003255830.1(PREDICTED: tumor necrosis factor alpha-induced protein 3 isoform X3 [Nomascus leucogenys])	GO:1902042(biological_process:negative regulation of extrinsic apoptotic signaling pathway via death domain receptors); GO:0045824(biological_process:negative regulation of innate immune response); GO:0050869(biological_process:negative regulation of B cell activation); GO:0006954(biological_process:inflammatory response); GO:2000349(biological_process:negative regulation of CD40 signaling pathwa…	K11859	TNFAIP3, A20, OTUD7C	map04657(IL-17 signaling pathway); map04217(Necroptosis); map04668(TNF signaling pathway); map05169(Epstein-Barr virus infection); map04621(NOD-like receptor signaling pathway); map05162(Measles); map04064(NF-kappa B signaling pathway)	ENOG41117NJ(O:Posttranslational modification, protein turnover, chaperones)	ENOG41117NJ(Tumor necrosis factor, alpha-induced protein 3)	PF01754.16(zf-A20:A20-like zinc finger); PF02338.19(OTU:OTU-like cysteine protease)	sp|P21580|TNAP3_HUMAN(Tumor necrosis factor alpha-induced protein 3 OS=Homo sapiens OX=9606 GN=TNFAIP3 PE=1 SV=1)	7128
ENSG00000287921	AL713868.1	novel transcript, antisense to SLC35F3	729	1.08	4.9	0.12	0.68	5.52972	2.46721	0.0659774	0.154166	no	up	XP_015295575.1(PREDICTED: uncharacterized protein LOC107128122 [Macaca fascicularis])	GO:0016021(cellular_component:integral component of membrane); GO:0015888(biological_process:thiamine transport)	K15288	SLC35F3_4		ENOG4110PN8(S:Function unknown)	ENOG4110PN8(solute carrier family 35 member)
ENSG00000283217	AC068205.1	novel transcript	689	2	9.02	0.52	2.71	5.49677	2.45858	0.0127916	0.0372572	no	up
ENSG00000160188	RSPH1	radial spoke head component 1 [Source:HGNC Symbol;Acc:HGNC:12371]	1300	2	9	0.16	0.41	5.48458	2.45538	0.0129589	0.0376997	no	up	NP_543136.1(radial spoke head 1 homolog isoform 1 [Homo sapiens])	GO:0005737(cellular_component:cytoplasm); GO:0072687(cellular_component:meiotic spindle); GO:0042995(cellular_component:cell projection); GO:0051321(biological_process:meiotic cell cycle); GO:0005515(molecular_function:protein binding); GO:0031514(cellular_component:motile cilium); GO:0005634(cellular_component:nucleus); GO:0007286(biological_process:spermatid development); GO:0035082(biological_…	K19755	RSPH1		COG4642(T:Signal transduction mechanisms)	COG4642(ubiquitin associated and SH3 domain containing, A)	PF02493.20(MORN:MORN repeat)	sp|Q8WYR4|RSPH1_HUMAN(Radial spoke head 1 homolog OS=Homo sapiens OX=9606 GN=RSPH1 PE=1 SV=1)	89765
ENSG00000255093	AP002008.2	novel pseudogene	4870	2	9	0.13	0.7	5.48458	2.45538	0.0129589	0.0376997	no	up	XP_012910272.1(PREDICTED: uncharacterized protein LOC101673654 [Mustela putorius furo])
ENSG00000287507	AP001053.1	novel transcript, sense intronic to C21orf33and PDXKand MX2	757	2	9	0.21	1.18	5.48458	2.45538	0.0129589	0.0376997	no	up
ENSG00000196361	ELAVL3	ELAV like RNA binding protein 3 [Source:HGNC Symbol;Acc:HGNC:3314]	4742	2	9	0.02	0.13	5.48458	2.45538	0.0129589	0.0376997	no	up	XP_017450979.1(PREDICTED: ELAV-like protein 3 isoform X1 [Rattus norvegicus])	GO:0007399(biological_process:nervous system development); GO:0030154(biological_process:cell differentiation); GO:1990904(cellular_component:ribonucleoprotein complex); GO:0003723(molecular_function:RNA binding); GO:0003676(molecular_function:nucleic acid binding); GO:0035925(molecular_function:mRNA 3'-UTR AU-rich region binding); GO:0007275(biological_process:multicellular organism development)	K13208	ELAVL2_3_4		ENOG410XP7S(S:Function unknown)	ENOG410XP7S(-)	PF00076.22(RRM_1:RNA recognition motif. (a.k.a. RRM, RBD, or RNP domain)); PF13893.6(RRM_5:RNA recognition motif. (a.k.a. RRM, RBD, or RNP domain))	sp|Q14576|ELAV3_HUMAN(ELAV-like protein 3 OS=Homo sapiens OX=9606 GN=ELAVL3 PE=2 SV=3)	1995
ENSG00000237737	DCTN1-AS1	DCTN1 antisense RNA 1 [Source:HGNC Symbol;Acc:HGNC:44151]	2371	2	9	0.09	0.8	5.48458	2.45538	0.0129589	0.0376997	no	up	XP_007968362.1(PREDICTED: dynactin subunit 1 isoform X1 [Chlorocebus sabaeus])	GO:0000132(biological_process:establishment of mitotic spindle orientation); GO:0005813(cellular_component:centrosome); GO:0008017(molecular_function:microtubule binding); GO:0031252(cellular_component:cell leading edge); GO:0005814(cellular_component:centriole); GO:0000922(cellular_component:spindle pole); GO:0010970(biological_process:transport along microtubule); GO:0035371(cellular_component:…	K04648	DCTN1	map04962(Vasopressin-regulated water reabsorption); map05016(Huntington disease)	ENOG410XV2W(S:Function unknown); ENOG4110PW0(S:Function unknown); ENOG4110Q7A(S:Function unknown); ENOG4110Q3J(S:Function unknown)	ENOG410XV2W(-); ENOG4110PW0(-); ENOG4110Q7A(-); ENOG4110Q3J(-)		sp|Q96CB5|CH044_HUMAN(Putative uncharacterized protein C8orf44 OS=Homo sapiens OX=9606 GN=C8orf44 PE=2 SV=2)	100189589
ENSG00000267279	AC090409.1	novel transcript	875	2	9	0.17	1.18	5.48458	2.45538	0.0129589	0.0376997	no	up
ENSG00000205959	AC105345.1	novel transcript	3204	4	18	0.2	0.5	5.48458	2.45538	0.000441121	0.00171027	no	up	XP_016791643.1(carcinoembryonic antigen-related cell adhesion molecule 19 isoform X4 [Pan troglodytes])	GO:0016021(cellular_component:integral component of membrane)	K15696;K15322	RNF113B;TSEN2		ENOG4110PY5(S:Function unknown); ENOG410YYHK(S:Function unknown); ENOG4110PW0(S:Function unknown); ENOG4110Q67(S:Function unknown); ENOG4110PYX(S:Function unknown); ENOG410XV2W(S:Function unknown)	ENOG4110PY5(-); ENOG410YYHK(-); ENOG4110PW0(-); ENOG4110Q67(-); ENOG4110PYX(-); ENOG410XV2W(-)		sp|Q8WTZ3|YS049_HUMAN(Zinc finger protein ENSP00000375192 OS=Homo sapiens OX=9606 PE=2 SV=1)
ENSG00000053918	KCNQ1	potassium voltage-gated channel subfamily Q member 1 [Source:HGNC Symbol;Acc:HGNC:6294]	3224	4	18	0.18	0.44	5.48458	2.45538	0.000441121	0.00171027	no	up	NP_000209.2(potassium voltage-gated channel subfamily KQT member 1 isoform 1 [Homo sapiens])	GO:0005267(molecular_function:potassium channel activity); GO:0016020(cellular_component:membrane); GO:0005783(cellular_component:endoplasmic reticulum); GO:0098915(biological_process:membrane repolarization during ventricular cardiac muscle cell action potential); GO:0060307(biological_process:regulation of ventricular cardiac muscle cell membrane repolarization); GO:0060306(biological_process:r…	K04926	KCNQ1, KV7.1	map04261(Adrenergic signaling in cardiomyocytes); map04972(Pancreatic secretion); map04971(Gastric acid secretion); map04974(Protein digestion and absorption); map04725(Cholinergic synapse); map05110(Vibrio cholerae infection)	COG1226(P:Inorganic ion transport and metabolism)	COG1226(PotAssium voltage-gated channel)	PF00520.31(Ion_trans:Ion transport protein); PF03520.14(KCNQ_channel:KCNQ voltage-gated potassium channel); PF07885.16(Ion_trans_2:Ion channel)	sp|P51787|KCNQ1_HUMAN(Potassium voltage-gated channel subfamily KQT member 1 OS=Homo sapiens OX=9606 GN=KCNQ1 PE=1 SV=3)	3784
ENSG00000227279	AC110015.1	novel transcript, antisense to CDH2	440	0.45	2	0.14	0.74	5.41687	2.43746	0.243429	0.451596	no	up	NP_001783.2(cadherin-2 isoform 1 preproprotein [Homo sapiens])	GO:0097118(biological_process:neuroligin clustering involved in postsynaptic membrane assembly); GO:0005911(cellular_component:cell-cell junction); GO:0034332(biological_process:adherens junction organization); GO:0016339(biological_process:calcium-dependent cell-cell adhesion via plasma membrane cell adhesion molecules); GO:0005788(cellular_component:endoplasmic reticulum lumen); GO:0045295(mole…	K06736	CDH2, CDHN, CD325	map04514(Cell adhesion molecules (CAMs)); map05412(Arrhythmogenic right ventricular cardiomyopathy (ARVC))	ENOG410XQHI(U:Intracellular trafficking, secretion, and vesicular transport)	ENOG410XQHI(Cadherins are calcium dependent cell adhesion proteins (By similarity))		sp|B0KW95|CADH2_CALJA(Cadherin-2 OS=Callithrix jacchus OX=9483 GN=CDH2 PE=3 SV=1)
ENSG00000137098	SPAG8	sperm associated antigen 8 [Source:HGNC Symbol;Acc:HGNC:14105]	1759	2.11	9.35	0.05	0.81	5.40082	2.43318	0.0117513	0.0346149	no	up	NP_758516.1(sperm-associated antigen 8 isoform 2 [Homo sapiens])	GO:0005737(cellular_component:cytoplasm); GO:0005856(cellular_component:cytoskeleton); GO:0005819(cellular_component:spindle); GO:0031410(cellular_component:cytoplasmic vesicle); GO:0005634(cellular_component:nucleus); GO:0016020(cellular_component:membrane); GO:0008150(biological_process:biological_process); GO:0007283(biological_process:spermatogenesis); GO:0045944(biological_process:positive r…				ENOG4111NK4(S:Function unknown)	ENOG4111NK4(-)		sp|Q99932|SPAG8_HUMAN(Sperm-associated antigen 8 OS=Homo sapiens OX=9606 GN=SPAG8 PE=1 SV=3)	26206
ENSG00000231840	AC073342.1	novel transcript	1547	3.07	13.54	0.5	0.67	5.3754	2.42637	0.00246961	0.00843535	no	up	EAW51876.1(hCG2002386 [Homo sapiens])		K12025;K12581	TRIM52;CNOT7_8, CAF1, POP2	map03018(RNA degradation)	ENOG410YY0X(S:Function unknown); ENOG410YYHK(S:Function unknown); ENOG410YWK3(B:Chromatin structure and dynamics); ENOG410YZTZ(S:Function unknown)	ENOG410YY0X(-); ENOG410YYHK(-); ENOG410YWK3(High mobility group AT-hook 2); ENOG410YZTZ(-)		sp|Q86U02|CN165_HUMAN(Putative uncharacterized protein encoded by LINC00596 OS=Homo sapiens OX=9606 GN=LINC00596 PE=5 SV=1)
ENSG00000067798	NAV3	neuron navigator 3 [Source:HGNC Symbol;Acc:HGNC:15998]	10219	118.32	519.33	3.82	9.48	5.34953	2.41941	3.67808e-78	2.17111e-76	yes	up	NP_001019554.1(neuron navigator 3 isoform 1 [Homo sapiens])	GO:0030336(biological_process:negative regulation of cell migration); GO:0016020(cellular_component:membrane); GO:0031116(biological_process:positive regulation of microtubule polymerization); GO:0007399(biological_process:nervous system development); GO:0007026(biological_process:negative regulation of microtubule depolymerization); GO:0005634(cellular_component:nucleus); GO:0005640(cellular_com…	K23919	NAV3		ENOG410XRG8(Z:Cytoskeleton)	ENOG410XRG8(neuron navigator)	PF00307.31(CH:Calponin homology (CH) domain); PF13173.6(AAA_14:AAA domain); PF00004.29(AAA:ATPase family associated with various cellular activities (AAA)); PF11971.8(CAMSAP_CH:CAMSAP CH domain); PF00910.22(RNA_helicase:RNA helicase)	sp|Q8IVL0|NAV3_HUMAN(Neuron navigator 3 OS=Homo sapiens OX=9606 GN=NAV3 PE=1 SV=3)	89795
ENSG00000279583	AC009086.2	novel transcript	1008	3	13	0.21	1.12	5.28145	2.40093	0.00319906	0.0106668	no	up	XP_014199127.1(histone-lysine N-methyltransferase 2D-like [Pan paniscus])	GO:0005654(cellular_component:nucleoplasm)	K17776	MTX		ENOG41113P7(S:Function unknown); ENOG4110NZH(S:Function unknown); ENOG410YW83(S:Function unknown); ENOG4110PSH(S:Function unknown)	ENOG41113P7(chromosome 8 open reading frame 44); ENOG4110NZH(-); ENOG410YW83(-); ENOG4110PSH(-)		sp|Q96CB5|CH044_HUMAN(Putative uncharacterized protein C8orf44 OS=Homo sapiens OX=9606 GN=C8orf44 PE=2 SV=2)
ENSG00000285162	AC004593.2	chimerin 2 [Source:NCBI gene (formerly Entrezgene);Acc:1124]	5049	2.84	12.19	0.03	0.16	5.23138	2.38719	0.00444051	0.0143841	no	up	NP_001279998.1(beta-chimaerin isoform 3 [Homo sapiens])	GO:0005070(molecular_function:SH3/SH2 adaptor activity); GO:0051056(biological_process:regulation of small GTPase mediated signal transduction); GO:0043547(biological_process:positive regulation of GTPase activity); GO:0005829(cellular_component:cytosol); GO:0016020(cellular_component:membrane); GO:0005096(molecular_function:GTPase activator activity); GO:0007165(biological_process:signal transdu…	K20630	CHN1_2, ARHGAP2_3		ENOG410YM3I(S:Function unknown)	ENOG410YM3I(rho GTPase activating protein)	PF00620.27(RhoGAP:RhoGAP domain); PF00130.22(C1_1:Phorbol esters/diacylglycerol binding domain (C1 domain)); PF00017.24(SH2:SH2 domain)	sp|P52757|CHIO_HUMAN(Beta-chimaerin OS=Homo sapiens OX=9606 GN=CHN2 PE=1 SV=2)	1124
ENSG00000271522	AC016831.5	novel transcript	1517	1.28	5.46	0.05	0.28	5.19892	2.37821	0.0574508	0.137681	no	up	EHH18371.1(hypothetical protein EGK_14950, partial [Macaca mulatta])					ENOG4110NZH(S:Function unknown); ENOG410YYVQ(S:Function unknown); ENOG4110PSH(S:Function unknown)	ENOG4110NZH(-); ENOG410YYVQ(-); ENOG4110PSH(-)		sp|Q6UX73|CP089_HUMAN(UPF0764 protein C16orf89 OS=Homo sapiens OX=9606 GN=C16orf89 PE=1 SV=2)
ENSG00000278875	AC025809.2	TEC	1802	4	17	0.14	0.71	5.17988	2.37292	0.000814058	0.00302018	no	up	XP_023397417.1(proline-rich protein 3 isoform X5 [Loxodonta africana])	GO:0003964(molecular_function:RNA-directed DNA polymerase activity); GO:0004519(molecular_function:endonuclease activity)				ENOG410Y3WU(S:Function unknown); ENOG410Y9TZ(S:Function unknown)	ENOG410Y3WU(-); ENOG410Y9TZ(-)		sp|P11369|LORF2_MOUSE(LINE-1 retrotransposable element ORF2 protein OS=Mus musculus OX=10090 GN=Pol PE=1 SV=2)
ENSG00000136449	MYCBPAP	MYCBP associated protein [Source:HGNC Symbol;Acc:HGNC:19677]	3189	4	17	0.57	0.8	5.17988	2.37292	0.000814058	0.00302018	no	up	AEE61224.1(testis secretory sperm-binding protein Li 214e [Homo sapiens])	GO:0005737(cellular_component:cytoplasm); GO:0030154(biological_process:cell differentiation); GO:0016020(cellular_component:membrane); GO:0007283(biological_process:spermatogenesis); GO:0007268(biological_process:chemical synaptic transmission); GO:0007275(biological_process:multicellular organism development)				ENOG410XZES(S:Function unknown)	ENOG410XZES(MYCBP associated protein)	PF14646.6(MYCBPAP:MYCBP-associated protein family)	sp|Q8TBZ2|MYBPP_HUMAN(MYCBP-associated protein OS=Homo sapiens OX=9606 GN=MYCBPAP PE=1 SV=2)	84073
ENSG00000249286	AMD1P3	adenosylmethionine decarboxylase 1 pseudogene 3 [Source:HGNC Symbol;Acc:HGNC:51608]	994	2.59	11	0.19	0.97	5.17635	2.37194	0.00709295	0.0219478	no	up	XP_014721678.1(PREDICTED: S-adenosylmethionine decarboxylase proenzyme [Equus asinus])	GO:0006557(biological_process:S-adenosylmethioninamine biosynthetic process); GO:0005829(cellular_component:cytosol); GO:0004014(molecular_function:adenosylmethionine decarboxylase activity); GO:0006595(biological_process:polyamine metabolic process); GO:0006597(biological_process:spermine biosynthetic process); GO:0046500(biological_process:S-adenosylmethionine metabolic process); GO:0008295(bio…	K01611	speD, AMD1	map00270(Cysteine and methionine metabolism); map00330(Arginine and proline metabolism)	ENOG410XRN0(E:Amino acid transport and metabolism)	ENOG410XRN0(S-adenosylmethionine decarboxylase proenzyme)		sp|P17707|DCAM_HUMAN(S-adenosylmethionine decarboxylase proenzyme OS=Homo sapiens OX=9606 GN=AMD1 PE=1 SV=2)
ENSG00000197462	AC003975.1	novel transcript	837	1.2	5.06	0.11	0.57	5.13925	2.36156	0.0685475	0.159468	no	up	PNJ71211.1(hypothetical protein CR201_G0009415 [Pongo abelii])	GO:0005634(cellular_component:nucleus); GO:0055074(biological_process:calcium ion homeostasis); GO:0008270(molecular_function:zinc ion binding); GO:0003676(molecular_function:nucleic acid binding); GO:0005509(molecular_function:calcium ion binding)				ENOG411283D(I:Lipid transport and metabolism)	ENOG411283D(phospholipase A2 group)		sp|Q1W209|ESRG_HUMAN(Embryonic stem cell-related gene protein OS=Homo sapiens OX=9606 GN=ESRG PE=2 SV=2)
ENSG00000262678	AC004771.4	Novel transcript, antisense to CAMTA2	542	2.24	9.42	0.44	2.2	5.12547	2.35768	0.0130375	0.0378999	no	up	BAC85534.1(unnamed protein product [Homo sapiens])
ENSG00000081479	LRP2	LDL receptor related protein 2 [Source:HGNC Symbol;Acc:HGNC:6694]	15657	5	21	0.04	0.18	5.11894	2.35585	0.000211196	0.000862752	yes	up	NP_004516.2(low-density lipoprotein receptor-related protein 2 precursor [Homo sapiens])	GO:0009897(cellular_component:external side of plasma membrane); GO:0042995(cellular_component:cell projection); GO:0051087(molecular_function:chaperone binding); GO:0005783(cellular_component:endoplasmic reticulum); GO:0140318(molecular_function:protein transporter activity); GO:0003281(biological_process:ventricular septum development); GO:0017124(molecular_function:SH3 domain binding); GO:0030…	K06233	LRP2	map04340(Hedgehog signaling pathway); map04918(Thyroid hormone synthesis); map04979(Cholesterol metabolism)	ENOG410XP34(S:Function unknown)	ENOG410XP34(ubiquitin-conjugating enzyme)	PF00057.18(Ldl_recept_a:Low-density lipoprotein receptor domain class A); PF00058.17(Ldl_recept_b:Low-density lipoprotein receptor repeat class B); PF14670.6(FXa_inhibition:Coagulation Factor Xa inhibitory site); PF12662.7(cEGF:Complement Clr-like EGF-like); PF16472.5(DUF5050:Domain of unknown function (DUF5050)); PF07645.15(EGF_CA:Calcium-binding EGF domain)	sp|P98164|LRP2_HUMAN(Low-density lipoprotein receptor-related protein 2 OS=Homo sapiens OX=9606 GN=LRP2 PE=1 SV=3)	4036
ENSG00000136244	IL6	interleukin 6 [Source:HGNC Symbol;Acc:HGNC:6018]	1127	168.51	706.29	12.23	56.51	5.10844	2.35288	2.83134e-102	2.25798e-100	yes	up	XP_011729449.1(interleukin-6 isoform X3 [Macaca nemestrina])	GO:0019221(biological_process:cytokine-mediated signaling pathway); GO:0032625(biological_process:interleukin-21 production); GO:0005788(cellular_component:endoplasmic reticulum lumen); GO:0007165(biological_process:signal transduction); GO:0002384(biological_process:hepatic immune response); GO:0042535(biological_process:positive regulation of tumor necrosis factor biosynthetic process); GO:0072…	K05405	IL6	map05332(Graft-versus-host disease); map04623(Cytosolic DNA-sensing pathway); map04620(Toll-like receptor signaling pathway); map04621(NOD-like receptor signaling pathway); map04625(C-type lectin receptor signaling pathway); map04640(Hematopoietic cell lineage); map04630(Jak-STAT signaling pathway); map05142(Chagas disease (American trypanosomiasis)); map05143(African trypanosomiasis); map04657(I…	ENOG4112BXV(O:Posttranslational modification, protein turnover, chaperones)	ENOG4112BXV(Cytokine with a wide variety of biological functions. It is a potent inducer of the acute phase response. Plays an essential role in the final differentiation of B-cells into Ig- secreting cells Involved in lymphocyte and monocyte differentiation. It induces myeloma and plasmacytoma growth and induces nerve cells differentiation Acts on B-cells, T-cells, hepatocytes, hematopoietic pro…	PF00489.17(IL6:Interleukin-6/G-CSF/MGF family); PF07400.11(IL11:Interleukin 11)	sp|P05231|IL6_HUMAN(Interleukin-6 OS=Homo sapiens OX=9606 GN=IL6 PE=1 SV=1)	3569
ENSG00000189001	SBSN	suprabasin [Source:HGNC Symbol;Acc:HGNC:24950]	1946	57	237	1.87	12.22	5.06762	2.34131	2.55308e-35	6.53621e-34	yes	up	NP_001159506.1(suprabasin isoform 1 precursor [Homo sapiens])	GO:0008150(biological_process:biological_process); GO:0005576(cellular_component:extracellular region); GO:0003674(molecular_function:molecular_function); GO:0070062(cellular_component:extracellular exosome)				ENOG410ZRW8(S:Function unknown)	ENOG410ZRW8(Suprabasin)		sp|Q6UWP8|SBSN_HUMAN(Suprabasin OS=Homo sapiens OX=9606 GN=SBSN PE=1 SV=2)	374897
ENSG00000259661	AC068831.3	novel transcript, antisense to MAN2A2	795	5.83	24.24	0.58	2.94	5.06751	2.34128	7.30272e-05	0.000320919	yes	up
ENSG00000283189	AC104452.1	novel protein	2266	24.64	102.26	0.2	1.11	5.0582	2.33862	3.92569e-16	4.56282e-15	yes	up	OBS71345.1(hypothetical protein A6R68_00178 [Neotoma lepida])	GO:0004047(molecular_function:aminomethyltransferase activity); GO:0019464(biological_process:glycine decarboxylation via glycine cleavage system); GO:0006546(biological_process:glycine catabolic process); GO:0005739(cellular_component:mitochondrion); GO:0005654(cellular_component:nucleoplasm); GO:0008483(molecular_function:transaminase activity); GO:0016740(molecular_function:transferase activit…	K00605	gcvT, AMT	map00630(Glyoxylate and dicarboxylate metabolism); map00260(Glycine, serine and threonine metabolism); map00670(One carbon pool by folate)	COG0404(E:Amino acid transport and metabolism)	COG0404(The glycine cleavage system catalyzes the degradation of glycine (By similarity))	PF01571.21(GCV_T:Aminomethyltransferase folate-binding domain); PF08669.11(GCV_T_C:Glycine cleavage T-protein C-terminal barrel domain)	sp|P48728|GCST_HUMAN(Aminomethyltransferase, mitochondrial OS=Homo sapiens OX=9606 GN=AMT PE=1 SV=1)
ENSG00000166455	C16orf46	chromosome 16 open reading frame 46 [Source:HGNC Symbol;Acc:HGNC:26525]	1599	3.82	15.76	0.32	1.33	5.02833	2.33008	0.00142793	0.00509424	no	up	NP_689550.2(uncharacterized protein C16orf46 isoform 2 [Homo sapiens])	GO:0005654(cellular_component:nucleoplasm); GO:0005829(cellular_component:cytosol); GO:0005634(cellular_component:nucleus)				ENOG411198Z(S:Function unknown)	ENOG411198Z(chromosome 16 open reading frame 46)	PF15032.6(DUF4529:Protein of unknown function (DUF4529))	sp|Q6P387|CP046_HUMAN(Uncharacterized protein C16orf46 OS=Homo sapiens OX=9606 GN=C16orf46 PE=2 SV=2)	123775
ENSG00000128564	VGF	VGF nerve growth factor inducible [Source:HGNC Symbol;Acc:HGNC:12684]	2551	24	99	0.55	2.76	5.02753	2.32985	1.32649e-15	1.493e-14	yes	up	NP_003369.2(neurosecretory protein VGF precursor [Homo sapiens])	GO:0019953(biological_process:sexual reproduction); GO:0005788(cellular_component:endoplasmic reticulum lumen); GO:0042593(biological_process:glucose homeostasis); GO:0048167(biological_process:regulation of synaptic plasticity); GO:0003674(molecular_function:molecular_function); GO:0042742(biological_process:defense response to bacterium); GO:0032868(biological_process:response to insulin); GO:0…				ENOG410YR85(A:RNA processing and modification)	ENOG410YR85(VGF nerve growth factor inducible)		sp|O15240|VGF_HUMAN(Neurosecretory protein VGF OS=Homo sapiens OX=9606 GN=VGF PE=1 SV=2)	7425
ENSG00000023445	BIRC3	baculoviral IAP repeat containing 3 [Source:HGNC Symbol;Acc:HGNC:591]	4846	144	591	1.8	11.38	5.00214	2.32255	1.31855e-84	8.50765e-83	yes	up	NP_001156.1(baculoviral IAP repeat-containing protein 3 [Homo sapiens])	GO:0045121(cellular_component:membrane raft); GO:0038061(biological_process:NIK/NF-kappaB signaling); GO:0033209(biological_process:tumor necrosis factor-mediated signaling pathway); GO:0010803(biological_process:regulation of tumor necrosis factor-mediated signaling pathway); GO:0007166(biological_process:cell surface receptor signaling pathway); GO:0042981(biological_process:regulation of apopt…	K16060	BIRC2_3	map05145(Toxoplasmosis); map04390(Hippo signaling pathway); map05168(Herpes simplex virus 1 infection); map04210(Apoptosis); map04217(Necroptosis); map04215(Apoptosis - multiple species); map04621(NOD-like receptor signaling pathway); map05132(Salmonella infection); map04120(Ubiquitin mediated proteolysis); map05222(Small cell lung cancer); map04510(Focal adhesion); map05200(Pathways in cancer); …	ENOG410YPNM(O:Posttranslational modification, protein turnover, chaperones)	ENOG410YPNM(Baculoviral IAP repeat containing)	PF00653.21(BIR:Inhibitor of Apoptosis domain); PF00619.21(CARD:Caspase recruitment domain); PF13920.6(zf-C3HC4_3:Zinc finger, C3HC4 type (RING finger)); PF14447.6(Prok-RING_4:Prokaryotic RING finger family 4)	sp|Q13489|BIRC3_HUMAN(Baculoviral IAP repeat-containing protein 3 OS=Homo sapiens OX=9606 GN=BIRC3 PE=1 SV=2)	330
ENSG00000183389	OR56A4	olfactory receptor family 56 subfamily A member 4 [Source:HGNC Symbol;Acc:HGNC:14791]	1209	1.64	6.69	0.03	0.12	4.97179	2.31377	0.038547	0.0976315	no	up	AAI36987.1(Olfactory receptor, family 56, subfamily A, member 4 [Homo sapiens])	GO:0048148(biological_process:behavioral response to cocaine); GO:0005886(cellular_component:plasma membrane); GO:0004930(molecular_function:G-protein coupled receptor activity); GO:0004935(molecular_function:adrenergic receptor activity); GO:0007195(biological_process:adenylate cyclase-inhibiting dopamine receptor signaling pathway); GO:0016021(cellular_component:integral component of membrane);…	K04257	OLFR	map04740(Olfactory transduction)	ENOG410YAIE(U:Intracellular trafficking, secretion, and vesicular transport)	ENOG410YAIE(Olfactory receptor)	PF13853.6(7tm_4:Olfactory receptor); PF00001.21(7tm_1:7 transmembrane receptor (rhodopsin family)); PF10320.9(7TM_GPCR_Srsx:Serpentine type 7TM GPCR chemoreceptor Srsx)	sp|Q8NGH8|O56A4_HUMAN(Olfactory receptor 56A4 OS=Homo sapiens OX=9606 GN=OR56A4 PE=2 SV=2)	120793
ENSG00000178726	THBD	thrombomodulin [Source:HGNC Symbol;Acc:HGNC:11784]	4040	14	57	0.19	0.96	4.96224	2.31099	1.59054e-09	1.14545e-08	yes	up	EAX10172.1(thrombomodulin [Homo sapiens])	GO:0007599(biological_process:hemostasis); GO:0007596(biological_process:blood coagulation); GO:0050900(biological_process:leukocyte migration); GO:0038023(molecular_function:signaling receptor activity); GO:0032496(biological_process:response to lipopolysaccharide); GO:0010165(biological_process:response to X-ray); GO:0005615(cellular_component:extracellular space); GO:0016021(cellular_component…	K03907	THBD, CD141	map05418(Fluid shear stress and atherosclerosis); map04933(AGE-RAGE signaling pathway in diabetic complications); map04610(Complement and coagulation cascades)	ENOG410Y5JS(U:Intracellular trafficking, secretion, and vesicular transport)	ENOG410Y5JS(thrombomodulin)	PF14670.6(FXa_inhibition:Coagulation Factor Xa inhibitory site); PF09064.10(Tme5_EGF_like:Thrombomodulin like fifth domain, EGF-like); PF12662.7(cEGF:Complement Clr-like EGF-like); PF07645.15(EGF_CA:Calcium-binding EGF domain); PF00059.21(Lectin_C:Lectin C-type domain)	sp|P07204|TRBM_HUMAN(Thrombomodulin OS=Homo sapiens OX=9606 GN=THBD PE=1 SV=2)	7056
ENSG00000233665	AC060234.2	novel transcript	1610	1	4.07	0.04	0.19	4.9605	2.31048	0.106875	0.233427	no	up	XP_012998168.1(LOW QUALITY PROTEIN: uncharacterized protein LOC106025493 [Cavia porcellus])					ENOG410XNQC(S:Function unknown)	ENOG410XNQC(beige BEACH domain containing protein)		sp|Q6ZS81|WDFY4_HUMAN(WD repeat- and FYVE domain-containing protein 4 OS=Homo sapiens OX=9606 GN=WDFY4 PE=1 SV=3)
ENSG00000224721	AC007182.1	novel transcript, antisense to FLVCR2	2159	1.36	5.52	0.04	0.19	4.94687	2.30652	0.0606761	0.143503	no	up	NP_060261.2(feline leukemia virus subgroup C receptor-related protein 2 isoform 1 [Homo sapiens])	GO:0015232(molecular_function:heme transporter activity); GO:0020037(molecular_function:heme binding); GO:0016021(cellular_component:integral component of membrane); GO:0097037(biological_process:heme export); GO:0005886(cellular_component:plasma membrane); GO:0055085(biological_process:transmembrane transport)	K08220	FLVCR, SLC49A1_2		ENOG410XSTK(K:Transcription)	ENOG410XSTK(Transcription factor)		sp|Q9UPI3|FLVC2_HUMAN(Feline leukemia virus subgroup C receptor-related protein 2 OS=Homo sapiens OX=9606 GN=FLVCR2 PE=1 SV=1)	102724153
ENSG00000284648	AC097493.3	RNA binding protein, fox-1 homolog (C. elegans) 1 (RBFOX1) pseudogene	219	7.2	29	4.54	5.95	4.90904	2.29544	1.80969e-05	8.59538e-05	yes	up	PNI44179.1(RBFOX1 isoform 7 [Pan troglodytes])	GO:0003723(molecular_function:RNA binding)	K14946	RBFOX, FOX		ENOG410XPIF(S:Function unknown)	ENOG410XPIF(vacuolar protein sorting 51 homolog (S. cerevisiae))
ENSG00000270147	AC068620.2	novel transcript	560	1	4.01	0.18	0.88	4.88737	2.28906	0.111491	0.242042	no	up	XP_012296481.1(amidophosphoribosyltransferase isoform X3 [Aotus nancymaae])	GO:0004044(molecular_function:amidophosphoribosyltransferase activity); GO:0005829(cellular_component:cytosol); GO:0051539(molecular_function:4 iron, 4 sulfur cluster binding); GO:0031100(biological_process:animal organ regeneration); GO:0007595(biological_process:lactation); GO:0051536(molecular_function:iron-sulfur cluster binding); GO:0051289(biological_process:protein homotetramerization); GO…	K00764	purF, PPAT	map00250(Alanine, aspartate and glutamate metabolism); map00230(Purine metabolism)	COG0034(F:Nucleotide transport and metabolism)	COG0034(glutamine phosphoribosylpyrophosphate amidotransferase)		sp|Q06203|PUR1_HUMAN(Amidophosphoribosyltransferase OS=Homo sapiens OX=9606 GN=PPAT PE=1 SV=1)
ENSG00000225246	RPS2P1	ribosomal protein S2 pseudogene 1 [Source:HGNC Symbol;Acc:HGNC:16580]	821	1	4.01	0.09	0.46	4.88737	2.28906	0.111491	0.242042	no	up	XP_021565119.1(40S ribosomal protein S2-like, partial [Carlito syrichta])	GO:0003735(molecular_function:structural constituent of ribosome); GO:0015935(cellular_component:small ribosomal subunit); GO:0003723(molecular_function:RNA binding); GO:0006412(biological_process:translation)	K02981	RP-S2e, RPS2	map03010(Ribosome)	COG0098(J:Translation, ribosomal structure and biogenesis)	COG0098(translation Initiation Factor)		sp|O18789|RS2_BOVIN(40S ribosomal protein S2 OS=Bos taurus OX=9913 GN=RPS2 PE=2 SV=2)
ENSG00000287697	Z99127.3	novel transcript, antisense to CACYBP	1271	1.03	4.13	0.05	0.26	4.88701	2.28895	0.106284	0.232307	no	up
ENSG00000266929	AC067852.1	novel transcript	594	1.04	4.17	0.17	0.82	4.8869	2.28892	0.104609	0.229014	no	up	PNI33882.1(NAGLU isoform 4, partial [Pan troglodytes])	GO:0004561(molecular_function:alpha-N-acetylglucosaminidase activity); GO:0043202(cellular_component:lysosomal lumen); GO:0042474(biological_process:middle ear morphogenesis); GO:0007399(biological_process:nervous system development); GO:0046548(biological_process:retinal rod cell development); GO:0021680(biological_process:cerebellar Purkinje cell layer development); GO:0005764(cellular_componen…	K01205	NAGLU	map04142(Lysosome); map00531(Glycosaminoglycan degradation)	ENOG410XNMK(S:Function unknown)	ENOG410XNMK(alpha-N-acetylglucosaminidase)		sp|P54802|ANAG_HUMAN(Alpha-N-acetylglucosaminidase OS=Homo sapiens OX=9606 GN=NAGLU PE=1 SV=2)
ENSG00000164591	MYOZ3	myozenin 3 [Source:HGNC Symbol;Acc:HGNC:18565]	3427	1	4	0.02	0.08	4.87518	2.28546	0.112279	0.243519	no	up	NP_588612.2(myozenin-3 [Homo sapiens])	GO:0005737(cellular_component:cytoplasm); GO:0031433(molecular_function:telethonin binding); GO:0015629(cellular_component:actin cytoskeleton); GO:0051373(molecular_function:FATZ binding); GO:0003779(molecular_function:actin binding); GO:0005515(molecular_function:protein binding); GO:0030018(cellular_component:Z disc)				ENOG410YKQB(S:Function unknown)	ENOG410YKQB(myozenin 3)	PF05556.11(Calsarcin:Calcineurin-binding protein (Calsarcin))	sp|Q8TDC0|MYOZ3_HUMAN(Myozenin-3 OS=Homo sapiens OX=9606 GN=MYOZ3 PE=1 SV=2)	91977
ENSG00000225192	ZNF33BP1	zinc finger protein 33B pseudogene 1 [Source:HGNC Symbol;Acc:HGNC:44975]	1834	1	4	0.03	0.16	4.87518	2.28546	0.112279	0.243519	no	up	XP_023504335.1(LOW QUALITY PROTEIN: zinc finger protein OZF-like [Equus caballus])	GO:0003676(molecular_function:nucleic acid binding)	K09228	KRAB	map05168(Herpes simplex virus 1 infection)				sp|Q8NDW4|ZN248_HUMAN(Zinc finger protein 248 OS=Homo sapiens OX=9606 GN=ZNF248 PE=1 SV=1)
ENSG00000272279	AL512329.2	novel transcript	548	1	4	0.19	0.91	4.87518	2.28546	0.112279	0.243519	no	up
ENSG00000225938	AL109741.1	novel transcript	403	1	4	0.39	1.85	4.87518	2.28546	0.112279	0.243519	no	up	EAW72929.1(hCG2041082, partial [Homo sapiens])
ENSG00000015285	WAS	WASP actin nucleation promoting factor [Source:HGNC Symbol;Acc:HGNC:12731]	1829	2	8	0.43	1.1	4.87518	2.28546	0.0247158	0.0667723	no	up	AAH02961.1(WAS protein, partial [Homo sapiens])	GO:1905168(biological_process:positive regulation of double-strand break repair via homologous recombination); GO:0015629(cellular_component:actin cytoskeleton); GO:0019901(molecular_function:protein kinase binding); GO:0007596(biological_process:blood coagulation); GO:0017124(molecular_function:SH3 domain binding); GO:0042110(biological_process:T cell activation); GO:0008064(biological_process:r…	K05747	WAS	map04666(Fc gamma R-mediated phagocytosis); map04530(Tight junction); map05135(Yersinia infection); map04062(Chemokine signaling pathway); map05231(Choline metabolism in cancer); map04520(Adherens junction)	ENOG4111M1J(U:Intracellular trafficking, secretion, and vesicular transport); ENOG4111H4S(S:Function unknown)	ENOG4111M1J(wiskott-aldrich syndrome); ENOG4111H4S(wiskott-Aldrich)	PF00568.23(WH1:WH1 domain); PF00786.28(PBD:P21-Rho-binding domain); PF02205.20(WH2:WH2 motif)	sp|P42768|WASP_HUMAN(Wiskott-Aldrich syndrome protein OS=Homo sapiens OX=9606 GN=WAS PE=1 SV=4)	7454
ENSG00000230772	VN1R108P	vomeronasal 1 receptor 108 pseudogene [Source:HGNC Symbol;Acc:HGNC:37432]	830	2	8	0.19	0.91	4.87518	2.28546	0.0247158	0.0667723	no	up	XP_007989156.1(PREDICTED: putative vomeronasal receptor-like protein 4 [Chlorocebus sabaeus])	GO:0016021(cellular_component:integral component of membrane); GO:0005886(cellular_component:plasma membrane); GO:0019236(biological_process:response to pheromone); GO:0016503(molecular_function:pheromone receptor activity)	K04614	V1R		ENOG41117Y3(U:Intracellular trafficking, secretion, and vesicular transport)	ENOG41117Y3(vomeronasal 1 receptor)		sp|Q8TDU5|VNRL4_HUMAN(Putative vomeronasal receptor-like protein 4 OS=Homo sapiens OX=9606 GN=VN1R17P PE=5 SV=1)
ENSG00000177173	NAP1L4P1	nucleosome assembly protein 1 like 4 pseudogene 1 [Source:HGNC Symbol;Acc:HGNC:39740]	1157	1	4	0.06	0.29	4.87518	2.28546	0.112279	0.243519	no	up	XP_003278092.1(PREDICTED: nucleosome assembly protein 1-like 4 isoform X1 [Nomascus leucogenys])	GO:0031491(molecular_function:nucleosome binding); GO:0005737(cellular_component:cytoplasm); GO:0006334(biological_process:nucleosome assembly); GO:0005634(cellular_component:nucleus)	K11282	NAP1L4, NAP2		ENOG410XQN9(S:Function unknown)	ENOG410XQN9(nucleosome assembly)		sp|Q99733|NP1L4_HUMAN(Nucleosome assembly protein 1-like 4 OS=Homo sapiens OX=9606 GN=NAP1L4 PE=1 SV=1)
ENSG00000238120	LINC01589	long intergenic non-protein coding RNA 1589 [Source:HGNC Symbol;Acc:HGNC:51520]	548	1	4	0.19	0.91	4.87518	2.28546	0.112279	0.243519	no	up	EHH20326.1(hypothetical protein EGK_03155 [Macaca mulatta])									100506737
ENSG00000225051	HMGB3P22	high mobility group box 3 pseudogene 22 [Source:HGNC Symbol;Acc:HGNC:39314]	597	1	4	0.16	0.84	4.87518	2.28546	0.112279	0.243519	no	up	XP_014200672.1(high mobility group protein B3-like isoform X2 [Pan paniscus])	GO:0006310(biological_process:DNA recombination); GO:0032392(biological_process:DNA geometric change); GO:0000400(molecular_function:four-way junction DNA binding); GO:0045089(biological_process:positive regulation of innate immune response); GO:0006338(biological_process:chromatin remodeling); GO:0008134(molecular_function:transcription factor binding); GO:0003677(molecular_function:DNA binding)…	K11296	HMGB3		COG5648(S:Function unknown)	COG5648(chibby homolog 3 (Drosophila))		sp|O15347|HMGB3_HUMAN(High mobility group protein B3 OS=Homo sapiens OX=9606 GN=HMGB3 PE=1 SV=4)
ENSG00000272382	AC025171.5	novel transcript	920	1	4	0.08	0.39	4.87518	2.28546	0.112279	0.243519	no	up	XP_003274453.2(PREDICTED: uncharacterized protein LOC100582531 [Nomascus leucogenys])
ENSG00000260193	LINC02846	long intergenic non-protein coding RNA 2846 [Source:HGNC Symbol;Acc:HGNC:54381]	1274	1	4	0.1	0.25	4.87518	2.28546	0.112279	0.243519	no	up	EAW88200.1(hCG1780326 [Homo sapiens])
ENSG00000125084	WNT1	Wnt family member 1 [Source:HGNC Symbol;Acc:HGNC:12774]	2422	1	4	0.02	0.12	4.87518	2.28546	0.112279	0.243519	no	up	NP_005421.1(proto-oncogene Wnt-1 precursor [Homo sapiens])	GO:0033077(biological_process:T cell differentiation in thymus); GO:0021536(biological_process:diencephalon development); GO:0005125(molecular_function:cytokine activity); GO:0090344(biological_process:negative regulation of cell aging); GO:0009887(biological_process:animal organ morphogenesis); GO:0043568(biological_process:positive regulation of insulin-like growth factor receptor signaling pat…	K03209	WNT1	map05165(Human papillomavirus infection); map04390(Hippo signaling pathway); map05217(Basal cell carcinoma); map04310(Wnt signaling pathway); map05010(Alzheimer disease); map05224(Breast cancer); map05226(Gastric cancer); map05205(Proteoglycans in cancer); map05200(Pathways in cancer); map04550(Signaling pathways regulating pluripotency of stem cells); map05225(Hepatocellular carcinoma); map04934…	ENOG410XQZ1(O:Posttranslational modification, protein turnover, chaperones)	ENOG410XQZ1(Ligand for members of the frizzled family of seven transmembrane receptors (By similarity))	PF00110.19(wnt:wnt family)	sp|P04628|WNT1_HUMAN(Proto-oncogene Wnt-1 OS=Homo sapiens OX=9606 GN=WNT1 PE=1 SV=1)	7471
ENSG00000234842	MTCO2P16	MT-CO2 pseudogene 16 [Source:HGNC Symbol;Acc:HGNC:52032]	677	1	4	0.13	0.63	4.87518	2.28546	0.112279	0.243519	no	up	AKE36445.1(cytochrome c oxidase subunit II (mitochondrion) [Allocricetulus eversmanni])	GO:0004129(molecular_function:cytochrome-c oxidase activity); GO:0045277(cellular_component:respiratory chain complex IV); GO:0016021(cellular_component:integral component of membrane); GO:0005743(cellular_component:mitochondrial inner membrane); GO:0070469(cellular_component:respiratory chain); GO:0005507(molecular_function:copper ion binding)	K02261	COX2	map00190(Oxidative phosphorylation); map04260(Cardiac muscle contraction); map05012(Parkinson disease); map05010(Alzheimer disease); map05016(Huntington disease); map04714(Thermogenesis); map04932(Non-alcoholic fatty liver disease (NAFLD))	COG1622(C:Energy production and conversion)	COG1622(Subunits I and II form the functional core of the enzyme complex. Electrons originating in cytochrome c are transferred via heme a and Cu(A) to the binuclear center formed by heme a3 and Cu(B) (By similarity))		sp|P24986|COX2_BALPH(Cytochrome c oxidase subunit 2 OS=Balaenoptera physalus OX=9770 GN=MT-CO2 PE=3 SV=1)
ENSG00000166482	MFAP4	microfibril associated protein 4 [Source:HGNC Symbol;Acc:HGNC:7035]	1876	2	8	0.07	0.4	4.87518	2.28546	0.0247158	0.0667723	no	up	XP_018882683.1(PREDICTED: microfibril-associated glycoprotein 4 isoform X1 [Gorilla gorilla gorilla])	GO:0071493(biological_process:cellular response to UV-B); GO:0097435(biological_process:fibril organization); GO:0010712(biological_process:regulation of collagen metabolic process); GO:0009650(biological_process:UV protection); GO:0048251(biological_process:elastic fiber assembly); GO:0062023(cellular_component:collagen-containing extracellular matrix); GO:0007155(biological_process:cell adhesio…				ENOG410ZYS4(T:Signal transduction mechanisms)	ENOG410ZYS4(Mitogen-activated protein kinase)	PF00147.18(Fibrinogen_C:Fibrinogen beta and gamma chains, C-terminal globular domain)	sp|P55083|MFAP4_HUMAN(Microfibril-associated glycoprotein 4 OS=Homo sapiens OX=9606 GN=MFAP4 PE=1 SV=2)	4239
ENSG00000272205	AL451050.2	novel transcript	682	2	8	0.25	1.23	4.87518	2.28546	0.0247158	0.0667723	no	up
ENSG00000279412	AC020763.3	novel transcript	2904	3	12	0.06	0.29	4.87518	2.28546	0.00594949	0.0187246	no	up
ENSG00000237775	DDR1-DT	DDR1 divergent transcript [Source:HGNC Symbol;Acc:HGNC:28694]	3994	1	4	0.01	0.07	4.87518	2.28546	0.112279	0.243519	no	up	EAX03334.1(hCG2038471, partial [Homo sapiens])	GO:0005634(cellular_component:nucleus); GO:0003677(molecular_function:DNA binding)				ENOG4110CDI(S:Function unknown)	ENOG4110CDI(tigger transposable element derived)		sp|Q96MW7|TIGD1_HUMAN(Tigger transposable element-derived protein 1 OS=Homo sapiens OX=9606 GN=TIGD1 PE=1 SV=1)
ENSG00000233578	EIF4EP1	eukaryotic translation initiation factor 4E pseudogene 1 [Source:HGNC Symbol;Acc:HGNC:3292]	642	1	4	0.14	0.68	4.87518	2.28546	0.112279	0.243519	no	up	XP_002745617.1(PREDICTED: eukaryotic translation initiation factor 4E [Callithrix jacchus])	GO:0016442(cellular_component:RISC complex); GO:0030324(biological_process:lung development); GO:0000082(biological_process:G1/S transition of mitotic cell cycle); GO:0019899(molecular_function:enzyme binding); GO:0000340(molecular_function:RNA 7-methylguanosine cap binding); GO:0036464(cellular_component:cytoplasmic ribonucleoprotein granule); GO:0099578(biological_process:regulation of translat…	K03259	EIF4E	map03013(RNA transport); map04910(Insulin signaling pathway); map04211(Longevity regulating pathway); map01521(EGFR tyrosine kinase inhibitor resistance); map04150(mTOR signaling pathway); map04151(PI3K-Akt signaling pathway); map04066(HIF-1 signaling pathway)	COG5053(C:Energy production and conversion)	COG5053(glycerophosphoryl diester phosphodiesterase)		sp|P06730|IF4E_HUMAN(Eukaryotic translation initiation factor 4E OS=Homo sapiens OX=9606 GN=EIF4E PE=1 SV=2)
ENSG00000132702	HAPLN2	hyaluronan and proteoglycan link protein 2 [Source:HGNC Symbol;Acc:HGNC:17410]	1650	4	16	0.28	1.09	4.87518	2.28546	0.00149288	0.00530494	no	up	NP_068589.1(hyaluronan and proteoglycan link protein 2 precursor [Homo sapiens])	GO:0008065(biological_process:establishment of blood-nerve barrier); GO:0005540(molecular_function:hyaluronic acid binding); GO:0031012(cellular_component:extracellular matrix); GO:0001501(biological_process:skeletal system development); GO:0005576(cellular_component:extracellular region); GO:0005515(molecular_function:protein binding); GO:0007155(biological_process:cell adhesion); GO:0085029(bio…	K06851	HAPLN2		ENOG410XVBZ(O:Posttranslational modification, protein turnover, chaperones)	ENOG410XVBZ(Hyaluronan and proteoglycan link protein 2)	PF00193.17(Xlink:Extracellular link domain); PF07686.17(V-set:Immunoglobulin V-set domain); PF13927.6(Ig_3:Immunoglobulin domain); PF07679.16(I-set:Immunoglobulin I-set domain); PF00047.25(ig:Immunoglobulin domain)	sp|Q9GZV7|HPLN2_HUMAN(Hyaluronan and proteoglycan link protein 2 OS=Homo sapiens OX=9606 GN=HAPLN2 PE=2 SV=1)	60484
ENSG00000272969	AC024243.1	novel transcript, antisense to clock	778	1	4	0.1	0.5	4.87518	2.28546	0.112279	0.243519	no	up	XP_011928987.1(PREDICTED: nascent polypeptide-associated complex subunit alpha, muscle-specific form-like [Cercocebus atys])
ENSG00000115008	IL1A	interleukin 1 alpha [Source:HGNC Symbol;Acc:HGNC:5991]	2017	9	36	0.27	1.31	4.87518	2.28546	1.89701e-06	1.01455e-05	yes	up	NP_000566.3(interleukin-1 alpha precursor [Homo sapiens])	GO:0045840(biological_process:positive regulation of mitotic nuclear division); GO:0005125(molecular_function:cytokine activity); GO:0071222(biological_process:cellular response to lipopolysaccharide); GO:0005149(molecular_function:interleukin-1 receptor binding); GO:0034605(biological_process:cellular response to heat); GO:0097192(biological_process:extrinsic apoptotic signaling pathway in absen…	K04383	IL1A	map05140(Leishmaniasis); map05164(Influenza A); map05332(Graft-versus-host disease); map04010(MAPK signaling pathway); map04217(Necroptosis); map05010(Alzheimer disease); map04940(Type I diabetes mellitus); map04380(Osteoclast differentiation); map04640(Hematopoietic cell lineage); map05152(Tuberculosis); map05133(Pertussis); map05321(Inflammatory bowel disease (IBD)); map05323(Rheumatoid arthrit…	ENOG411151X(K:Transcription)	ENOG411151X(Produced by activated macrophages, IL-1 stimulates thymocyte proliferation by inducing IL-2 release, B-cell maturation and proliferation, and fibroblast growth factor activity. IL-1 proteins are involved in the inflammatory response, being identified as endogenous pyrogens, and are reported to stimulate the release of prostaglandin and collagenase from synovial cells)	PF02394.16(IL1_propep:Interleukin-1 propeptide); PF00340.19(IL1:Interleukin-1 / 18)	sp|P01583|IL1A_HUMAN(Interleukin-1 alpha OS=Homo sapiens OX=9606 GN=IL1A PE=1 SV=1)	3552
ENSG00000274340	AC032011.1	novel transcript	1549	1	4	0.04	0.2	4.87518	2.28546	0.112279	0.243519	no	up
ENSG00000258952	SALRNA1	senescence associated long non-coding RNA 1 [Source:HGNC Symbol;Acc:HGNC:49001]	2086	1	4	0.03	0.14	4.87518	2.28546	0.112279	0.243519	no	up
ENSG00000118004	COLEC11	collectin subfamily member 11 [Source:HGNC Symbol;Acc:HGNC:17213]	1595	2	8	0.13	0.99	4.87518	2.28546	0.0247158	0.0667723	no	up	NP_001242914.1(collectin-11 isoform f precursor [Homo sapiens])	GO:0019730(biological_process:antimicrobial humoral response); GO:0097194(biological_process:execution phase of apoptosis); GO:0030246(molecular_function:carbohydrate binding); GO:0048029(molecular_function:monosaccharide binding); GO:0003677(molecular_function:DNA binding); GO:0070492(molecular_function:oligosaccharide binding); GO:0007275(biological_process:multicellular organism development); …	K10066	COLEC11	map04145(Phagosome)	ENOG4110NRD(O:Posttranslational modification, protein turnover, chaperones)	ENOG4110NRD(Collectin sub-family member 11)	PF00059.21(Lectin_C:Lectin C-type domain); PF01391.18(Collagen:Collagen triple helix repeat (20 copies))	sp|Q9BWP8|COL11_HUMAN(Collectin-11 OS=Homo sapiens OX=9606 GN=COLEC11 PE=1 SV=1)	78989
ENSG00000275703	U47924.3	novel transcript	461	1	4	0.28	1.32	4.87518	2.28546	0.112279	0.243519	no	up	EAW68605.1(hCG1820850 [Homo sapiens])					ENOG4110PXJ(S:Function unknown)	ENOG4110PXJ(-)
ENSG00000267325	LINC01415	long intergenic non-protein coding RNA 1415 [Source:HGNC Symbol;Acc:HGNC:50709]	4071	1	4	0.05	0.12	4.87518	2.28546	0.112279	0.243519	no	up
ENSG00000165076	PRSS37	serine protease 37 [Source:HGNC Symbol;Acc:HGNC:29211]	826	1	4	0.05	0.2	4.87518	2.28546	0.112279	0.243519	no	up	NP_001008271.2(probable inactive serine protease 37 isoform 1 precursor [Homo sapiens])	GO:0005737(cellular_component:cytoplasm); GO:0004252(molecular_function:serine-type endopeptidase activity); GO:0070613(biological_process:regulation of protein processing); GO:0051604(biological_process:protein maturation); GO:2000344(biological_process:positive regulation of acrosome reaction); GO:0007339(biological_process:binding of sperm to zona pellucida); GO:0031410(cellular_component:cyto…				COG5640(O:Posttranslational modification, protein turnover, chaperones)	COG5640(protease)	PF00089.26(Trypsin:Trypsin); PF09342.11(DUF1986:Domain of unknown function (DUF1986))	sp|A4D1T9|PRS37_HUMAN(Probable inactive serine protease 37 OS=Homo sapiens OX=9606 GN=PRSS37 PE=1 SV=1)	136242
ENSG00000007350	TKTL1	transketolase like 1 [Source:HGNC Symbol;Acc:HGNC:11835]	2518	1	4	0.21	0.19	4.87518	2.28546	0.112279	0.243519	no	up	NP_036385.3(transketolase-like protein 1 isoform a [Homo sapiens])	GO:0004802(molecular_function:transketolase activity); GO:0005737(cellular_component:cytoplasm); GO:0046872(molecular_function:metal ion binding); GO:0006772(biological_process:thiamine metabolic process); GO:0005634(cellular_component:nucleus); GO:0030976(molecular_function:thiamine pyrophosphate binding); GO:0003824(molecular_function:catalytic activity); GO:0016740(molecular_function:transfera…	K00615	E2.2.1.1, tktA, tktB	map00030(Pentose phosphate pathway)	COG0021(G:Carbohydrate transport and metabolism)	COG0021(Transketolase)	PF02779.24(Transket_pyr:Transketolase, pyrimidine binding domain); PF02780.20(Transketolase_C:Transketolase, C-terminal domain); PF00456.21(Transketolase_N:Transketolase, thiamine diphosphate binding domain); PF00676.20(E1_dh:Dehydrogenase E1 component)	sp|P51854|TKTL1_HUMAN(Transketolase-like protein 1 OS=Homo sapiens OX=9606 GN=TKTL1 PE=1 SV=2)	8277
ENSG00000284607	AL121936.1	novel transcript	2884	1	4	0.02	0.1	4.87518	2.28546	0.112279	0.243519	no	up	EAW98491.1(hCG2042307 [Homo sapiens])	GO:0008284(biological_process:positive regulation of cell proliferation); GO:0009897(cellular_component:external side of plasma membrane); GO:0019221(biological_process:cytokine-mediated signaling pathway); GO:0043235(cellular_component:receptor complex); GO:0038111(biological_process:interleukin-7-mediated signaling pathway); GO:0019955(molecular_function:cytokine binding); GO:0005576(cellular_c…	K15696	RNF113B		ENOG410XV2W(S:Function unknown); ENOG4110PW0(S:Function unknown); ENOG410YZTZ(S:Function unknown); ENOG4110PXT(S:Function unknown); ENOG410YYHK(S:Function unknown)	ENOG410XV2W(-); ENOG4110PW0(-); ENOG410YZTZ(-); ENOG4110PXT(-); ENOG410YYHK(-)		sp|Q86U02|CN165_HUMAN(Putative uncharacterized protein encoded by LINC00596 OS=Homo sapiens OX=9606 GN=LINC00596 PE=5 SV=1)	105374988
ENSG00000166448	TMEM130	transmembrane protein 130 [Source:HGNC Symbol;Acc:HGNC:25429]	2881	1	4	0.02	0.1	4.87518	2.28546	0.112279	0.243519	no	up	NP_001127922.1(transmembrane protein 130 isoform a precursor [Homo sapiens])	GO:0005794(cellular_component:Golgi apparatus); GO:0005515(molecular_function:protein binding); GO:0016021(cellular_component:integral component of membrane); GO:0016020(cellular_component:membrane); GO:0000139(cellular_component:Golgi membrane); GO:0005887(cellular_component:integral component of plasma membrane)				ENOG4111HC8(S:Function unknown)	ENOG4111HC8(-)	PF00801.20(PKD:PKD domain)	sp|Q8N3G9|TM130_HUMAN(Transmembrane protein 130 OS=Homo sapiens OX=9606 GN=TMEM130 PE=2 SV=1)	222865
ENSG00000280327	Z97633.1	tec	1656	2	8	0.07	0.37	4.87518	2.28546	0.0247158	0.0667723	no	up	PNI56118.1(PCCA isoform 5, partial [Pan troglodytes])	GO:0042127(biological_process:regulation of cell proliferation); GO:0016331(biological_process:morphogenesis of embryonic epithelium); GO:0030324(biological_process:lung development); GO:0019221(biological_process:cytokine-mediated signaling pathway); GO:0034446(biological_process:substrate adhesion-dependent cell spreading); GO:0030155(biological_process:regulation of cell adhesion); GO:0030154(…	K01368	CTSS	map05152(Tuberculosis); map04142(Lysosome); map04145(Phagosome); map04210(Apoptosis); map04612(Antigen processing and presentation)	ENOG4110Q7A(S:Function unknown); ENOG4110PQH(S:Function unknown); ENOG410XV2W(S:Function unknown)	ENOG4110Q7A(-); ENOG4110PQH(-); ENOG410XV2W(-)		sp|Q6UX73|CP089_HUMAN(UPF0764 protein C16orf89 OS=Homo sapiens OX=9606 GN=C16orf89 PE=1 SV=2)
ENSG00000251414	AC138956.2	novel transcript	528	1	4	0.2	0.98	4.87518	2.28546	0.112279	0.243519	no	up	AAG17216.1(unknown [Homo sapiens])	GO:0005737(cellular_component:cytoplasm); GO:0000049(molecular_function:tRNA binding); GO:0005829(cellular_component:cytosol); GO:0005730(cellular_component:nucleolus); GO:0098609(biological_process:cell-cell adhesion); GO:0051500(molecular_function:D-tyrosyl-tRNA(Tyr) deacylase activity); GO:0016021(cellular_component:integral component of membrane); GO:0005886(cellular_component:plasma membrane…	K07560	dtd, DTD		ENOG410YYVQ(S:Function unknown); ENOG410YWK3(B:Chromatin structure and dynamics); ENOG410YZTZ(S:Function unknown); ENOG4110Q9A(S:Function unknown); ENOG410XPEI(S:Function unknown); ENOG410YY0X(S:Function unknown); ENOG410YYHK(S:Function unknown)	ENOG410YYVQ(-); ENOG410YWK3(High mobility group AT-hook 2); ENOG410YZTZ(-); ENOG4110Q9A(-); ENOG410XPEI(homophilic cell adhesion); ENOG410YY0X(-); ENOG410YYHK(-)		sp|Q8NDZ0|BEND2_HUMAN(BEN domain-containing protein 2 OS=Homo sapiens OX=9606 GN=BEND2 PE=2 SV=2)
ENSG00000258789	AL162171.1	novel transcript, antisense to PTPN21	718	1	4	0.12	0.57	4.87518	2.28546	0.112279	0.243519	no	up	CAJ98662.1(spliced partial mRNA, partial [Pan troglodytes])	GO:0000124(cellular_component:SAGA complex); GO:0016021(cellular_component:integral component of membrane); GO:0001736(biological_process:establishment of planar polarity)	K08857	NEK1_4_5		ENOG4110PXT(S:Function unknown); ENOG4110PXJ(S:Function unknown); ENOG4110SDY(S:Function unknown); ENOG4110PSV(S:Function unknown); ENOG410Z7II(S:Function unknown); ENOG4110Q8I(S:Function unknown); ENOG410XV2W(S:Function unknown); ENOG4110Q56(S:Function unknown); ENOG410XPFD(S:Function unknown)	ENOG4110PXT(-); ENOG4110PXJ(-); ENOG4110SDY(-); ENOG4110PSV(-); ENOG410Z7II(-); ENOG4110Q8I(-); ENOG410XV2W(-); ENOG4110Q56(-); ENOG410XPFD(SAGA-associated factor 29)		sp|P51957|NEK4_HUMAN(Serine/threonine-protein kinase Nek4 OS=Homo sapiens OX=9606 GN=NEK4 PE=1 SV=2)
ENSG00000254872	LINC02688	long intergenic non-protein coding RNA 2688 [Source:HGNC Symbol;Acc:HGNC:54184]	3139	2	8	0.08	0.38	4.87518	2.28546	0.0247158	0.0667723	no	up	XP_018891558.1(PREDICTED: LOW QUALITY PROTEIN: cleavage and polyadenylation specificity factor subunit 6 [Gorilla gorilla gorilla])									101927503
ENSG00000280042	AC022336.3	TEC	1986	1	4	0.03	0.15	4.87518	2.28546	0.112279	0.243519	no	up
ENSG00000243766	HOTTIP	HOXA distal transcript antisense RNA [Source:HGNC Symbol;Acc:HGNC:37461]	3343	1	4	0.03	0.16	4.87518	2.28546	0.112279	0.243519	no	up	XP_011729754.1(uncharacterized protein LOC105475926 [Macaca nemestrina])		K09298	HOX_13
ENSG00000279628	AC131280.1	novel transcript	4211	1	4	0.03	0.1	4.87518	2.28546	0.112279	0.243519	no	up	XP_007889506.1(PREDICTED: neurobeachin [Callorhinchus milii])					ENOG410XNQC(S:Function unknown)	ENOG410XNQC(-)		sp|Q8NFP9|NBEA_HUMAN(Neurobeachin OS=Homo sapiens OX=9606 GN=NBEA PE=1 SV=3)
ENSG00000253893	FAM85B	family with sequence similarity 85 member B [Source:HGNC Symbol;Acc:HGNC:32160]	792	1	4	0.1	0.49	4.87518	2.28546	0.112279	0.243519	no	up	BAC85268.1(unnamed protein product [Homo sapiens])					ENOG4110P0P(S:Function unknown)	ENOG4110P0P(-)
ENSG00000223374	AC005104.1	novel transcript	442	2	8	0.61	2.92	4.87518	2.28546	0.0247158	0.0667723	no	up
ENSG00000267006	AC008507.2	novel transcript	1176	1	4	0.06	0.28	4.87518	2.28546	0.112279	0.243519	no	up	AAF71078.1(PRO1410 [Homo sapiens])	GO:0016021(cellular_component:integral component of membrane)
ENSG00000232479	KRT8P52	keratin 8 pseudogene 52 [Source:HGNC Symbol;Acc:HGNC:54654]	1296	2	8	0.1	0.5	4.87518	2.28546	0.0247158	0.0667723	no	up	XP_012663806.1(LOW QUALITY PROTEIN: keratin, type II cytoskeletal 8-like [Otolemur garnettii])	GO:0045095(cellular_component:keratin filament); GO:0005198(molecular_function:structural molecule activity)	K07605	KRT2		ENOG410YY6B(S:Function unknown)	ENOG410YY6B(structural constituent of epidermis)		sp|P05787|K2C8_HUMAN(Keratin, type II cytoskeletal 8 OS=Homo sapiens OX=9606 GN=KRT8 PE=1 SV=7)
ENSG00000258791	LINC00520	long intergenic non-protein coding RNA 520 [Source:HGNC Symbol;Acc:HGNC:19843]	2084	2	8	0.42	1.06	4.87518	2.28546	0.0247158	0.0667723	no	up	EAW80686.1(hCG1814265 [Homo sapiens])									645687
ENSG00000137747	TMPRSS13	transmembrane serine protease 13 [Source:HGNC Symbol;Acc:HGNC:29808]	2361	1	4	0.02	0.11	4.87518	2.28546	0.112279	0.243519	no	up	Q9BYE2.5(RecName: Full=Transmembrane protease serine 13; AltName: Full=Membrane-type mosaic serine protease; Short=Mosaic serine protease)	GO:0004252(molecular_function:serine-type endopeptidase activity); GO:0006897(biological_process:endocytosis); GO:0016787(molecular_function:hydrolase activity); GO:0005044(molecular_function:scavenger receptor activity); GO:0016021(cellular_component:integral component of membrane); GO:0016020(cellular_component:membrane); GO:0072562(cellular_component:blood microparticle); GO:0005515(molecular_…	K09643	TMPRSS13, TMPRSS11		COG5640(O:Posttranslational modification, protein turnover, chaperones)	COG5640(protease)	PF00089.26(Trypsin:Trypsin); PF15494.6(SRCR_2:Scavenger receptor cysteine-rich domain); PF09272.10(Hepsin-SRCR:Hepsin, SRCR domain); PF09342.11(DUF1986:Domain of unknown function (DUF1986)); PF00530.18(SRCR:Scavenger receptor cysteine-rich domain); PF13365.6(Trypsin_2:Trypsin-like peptidase domain)	sp|Q9BYE2|TMPSD_HUMAN(Transmembrane protease serine 13 OS=Homo sapiens OX=9606 GN=TMPRSS13 PE=2 SV=5)	84000
ENSG00000278389	AC099518.6	novel transcript	450	1	4	0.29	1.4	4.87518	2.28546	0.112279	0.243519	no	up
ENSG00000259744	AC009269.4	novel transcript, sense intronic to LARP6	755	1	4	0.11	0.52	4.87518	2.28546	0.112279	0.243519	no	up	EAX00825.1(hCG1989288, partial [Homo sapiens])	GO:0016021(cellular_component:integral component of membrane)	K12581	CNOT7_8, CAF1, POP2	map03018(RNA degradation)	COG0474(P:Inorganic ion transport and metabolism); ENOG4110PSH(S:Function unknown); ENOG4110Q6E(S:Function unknown); ENOG410YYVQ(S:Function unknown)	COG0474(P-type atpase); ENOG4110PSH(-); ENOG4110Q6E(-); ENOG410YYVQ(-)		sp|Q86U02|CN165_HUMAN(Putative uncharacterized protein encoded by LINC00596 OS=Homo sapiens OX=9606 GN=LINC00596 PE=5 SV=1)
ENSG00000270806	C17orf50	chromosome 17 open reading frame 50 [Source:HGNC Symbol;Acc:HGNC:29581]	1041	1	4	0.07	0.33	4.87518	2.28546	0.112279	0.243519	no	up	NP_660315.2(uncharacterized protein C17orf50 [Homo sapiens])	GO:0005515(molecular_function:protein binding)				ENOG4111ED0(S:Function unknown)	ENOG4111ED0(chromosome 17 open reading frame 50)	PF15470.6(DUF4637:Domain of unknown function (DUF4637))	sp|Q8WW18|CQ050_HUMAN(Uncharacterized protein C17orf50 OS=Homo sapiens OX=9606 GN=C17orf50 PE=2 SV=2)	146853
ENSG00000167207	NOD2	nucleotide binding oligomerization domain containing 2 [Source:HGNC Symbol;Acc:HGNC:5331]	4486	1	4	0.01	0.06	4.87518	2.28546	0.112279	0.243519	no	up	NP_071445.1(nucleotide-binding oligomerization domain-containing protein 2 isoform 1 [Homo sapiens])	GO:0000187(biological_process:activation of MAPK activity); GO:0009595(biological_process:detection of biotic stimulus); GO:0038187(molecular_function:pattern recognition receptor activity); GO:0071222(biological_process:cellular response to lipopolysaccharide); GO:2000363(biological_process:positive regulation of prostaglandin-E synthase activity); GO:0002830(biological_process:positive regulati…	K10165	NOD2, CARD15	map05152(Tuberculosis); map05321(Inflammatory bowel disease (IBD)); map04668(TNF signaling pathway); map04621(NOD-like receptor signaling pathway)	ENOG410ZBX3(S:Function unknown)	ENOG410ZBX3(leucine Rich Repeat)	PF05729.12(NACHT:NACHT domain); PF00619.21(CARD:Caspase recruitment domain); PF17776.1(NLRC4_HD2:NLRC4 helical domain HD2); PF13516.6(LRR_6:Leucine Rich repeat); PF17779.1(NOD2_WH:NOD2 winged helix domain); PF13191.6(AAA_16:AAA ATPase domain)	sp|Q9HC29|NOD2_HUMAN(Nucleotide-binding oligomerization domain-containing protein 2 OS=Homo sapiens OX=9606 GN=NOD2 PE=1 SV=1)	64127
ENSG00000232739	AL607028.1	novel transcript	794	1	4	0.1	0.49	4.87518	2.28546	0.112279	0.243519	no	up
ENSG00000253258	AC068228.1	novel transcript, antisense to FAM83A	777	1	4	0.1	0.5	4.87518	2.28546	0.112279	0.243519	no	up
ENSG00000270118	AC138894.2	novel transcript	371	1	4	0.5	2.32	4.87518	2.28546	0.112279	0.243519	no	up	XP_015288720.1(PREDICTED: uncharacterized protein LOC102133559 isoform X1 [Macaca fascicularis])	GO:0035591(molecular_function:signaling adaptor activity); GO:0005829(cellular_component:cytosol); GO:0042531(biological_process:positive regulation of tyrosine phosphorylation of STAT protein); GO:0005886(cellular_component:plasma membrane)				ENOG410YHUB(U:Intracellular trafficking, secretion, and vesicular transport)	ENOG410YHUB(Signal transducing adaptor family member 2)
ENSG00000258811	AL583810.2	novel transcript	3254	1	4	0.02	0.09	4.87518	2.28546	0.112279	0.243519	no	up	PNI74647.1(ADAM10 isoform 3, partial [Pan troglodytes])	GO:0006509(biological_process:membrane protein ectodomain proteolysis); GO:0007219(biological_process:Notch signaling pathway); GO:0004222(molecular_function:metalloendopeptidase activity)
ENSG00000116183	PAPPA2	pappalysin 2 [Source:HGNC Symbol;Acc:HGNC:14615]	9683	1	4	0.01	0.03	4.87518	2.28546	0.112279	0.243519	no	up	NP_064714.2(pappalysin-2 isoform 1 precursor [Homo sapiens])	GO:0016787(molecular_function:hydrolase activity); GO:0070062(cellular_component:extracellular exosome); GO:0044267(biological_process:cellular protein metabolic process); GO:0016324(cellular_component:apical plasma membrane); GO:0005829(cellular_component:cytosol); GO:0060349(biological_process:bone morphogenesis); GO:0001558(biological_process:regulation of cell growth); GO:0008270(molecular_fu…	K08647	PAPPA2		ENOG410Y5CU(O:Posttranslational modification, protein turnover, chaperones)	ENOG410Y5CU(whole genome shotgun sequence)	PF13385.6(Laminin_G_3:Concanavalin A-like lectin/glucanases superfamily); PF05572.13(Peptidase_M43:Pregnancy-associated plasma protein-A); PF00084.20(Sushi:Sushi repeat (SCR repeat)); PF00066.17(Notch:LNR domain); PF13948.6(DUF4215:Domain of unknown function (DUF4215))	sp|Q9BXP8|PAPP2_HUMAN(Pappalysin-2 OS=Homo sapiens OX=9606 GN=PAPPA2 PE=1 SV=4)	60676
ENSG00000284188	AL451007.3	novel protein	1065	1	4	0.07	0.32	4.87518	2.28546	0.112279	0.243519	no	up	PNI36582.1(T0130158 isoform 1 [Pan troglodytes])
ENSG00000182264	IZUMO1	izumo sperm-egg fusion 1 [Source:HGNC Symbol;Acc:HGNC:28539]	1657	1	4	0.03	0.13	4.87518	2.28546	0.112279	0.243519	no	up	XP_014198255.1(izumo sperm-egg fusion protein 1 isoform X1 [Pan paniscus])	GO:0034113(biological_process:heterotypic cell-cell adhesion); GO:0007342(biological_process:fusion of sperm to egg plasma membrane); GO:0031410(cellular_component:cytoplasmic vesicle); GO:0016021(cellular_component:integral component of membrane); GO:0016020(cellular_component:membrane); GO:0035036(biological_process:sperm-egg recognition); GO:0002080(cellular_component:acrosomal membrane); GO:0…				ENOG410Z8SJ(U:Intracellular trafficking, secretion, and vesicular transport)	ENOG410Z8SJ(izumo sperm-egg fusion 1)	PF15005.6(IZUMO:Izumo sperm-egg fusion, Ig domain-associated); PF16706.5(Izumo-Ig:Izumo-like Immunoglobulin domain)	sp|Q8IYV9|IZUM1_HUMAN(Izumo sperm-egg fusion protein 1 OS=Homo sapiens OX=9606 GN=IZUMO1 PE=1 SV=2)	284359
ENSG00000185002	RFX6	regulatory factor X6 [Source:HGNC Symbol;Acc:HGNC:21478]	3476	1	4	0.02	0.08	4.87518	2.28546	0.112279	0.243519	no	up	NP_775831.2(DNA-binding protein RFX6 [Homo sapiens])	GO:0035774(biological_process:positive regulation of insulin secretion involved in cellular response to glucose stimulus); GO:0031018(biological_process:endocrine pancreas development); GO:0030154(biological_process:cell differentiation); GO:0042593(biological_process:glucose homeostasis); GO:0003677(molecular_function:DNA binding); GO:0007275(biological_process:multicellular organism development…	K19521	RFX6	map04950(Maturity onset diabetes of the young)	ENOG410XSKJ(K:Transcription); ENOG410XSHE(K:Transcription)	ENOG410XSKJ(regulatory factor X); ENOG410XSHE(influences HLA class II expression)	PF02257.15(RFX_DNA_binding:RFX DNA-binding domain)	sp|Q8HWS3|RFX6_HUMAN(DNA-binding protein RFX6 OS=Homo sapiens OX=9606 GN=RFX6 PE=1 SV=2)	222546
ENSG00000187013	LINC02875	long intergenic non-protein coding RNA 2875 [Source:HGNC Symbol;Acc:HGNC:32699]	1530	2	8	0.08	0.4	4.87518	2.28546	0.0247158	0.0667723	no	up	XP_008009410.1(PREDICTED: LOW QUALITY PROTEIN: putative uncharacterized protein C17orf82 homolog [Chlorocebus sabaeus])					ENOG4110P51(S:Function unknown)	ENOG4110P51(chromosome 17 open reading frame 82)		sp|Q86X59|CQ082_HUMAN(Putative uncharacterized protein C17orf82 OS=Homo sapiens OX=9606 GN=C17orf82 PE=1 SV=2)	388407
ENSG00000270728	AL035413.1	synaptonemal complex protein 3 (SYCP3) pseudogene	525	1	4	0.21	1	4.87518	2.28546	0.112279	0.243519	no	up
ENSG00000276337	AC105429.1	novel transcript, sense intronic to ZCCHC14	4001	5	20	0.07	0.34	4.87518	2.28546	0.000383846	0.00150439	no	up	EAX02036.1(hCG1641044, isoform CRA_a [Homo sapiens])	GO:0016021(cellular_component:integral component of membrane); GO:0005789(cellular_component:endoplasmic reticulum membrane); GO:0006355(biological_process:regulation of transcription, DNA-templated); GO:0000785(cellular_component:chromatin); GO:0003677(molecular_function:DNA binding); GO:0005634(cellular_component:nucleus)	K15322	TSEN2		ENOG410YX7N(S:Function unknown); ENOG410YY0X(S:Function unknown); ENOG410YZTZ(S:Function unknown); ENOG410YWK3(B:Chromatin structure and dynamics); ENOG410YX46(S:Function unknown)	ENOG410YX7N(-); ENOG410YY0X(-); ENOG410YZTZ(-); ENOG410YWK3(High mobility group AT-hook 2); ENOG410YX46(-)		sp|Q8WTZ3|YS049_HUMAN(Zinc finger protein ENSP00000375192 OS=Homo sapiens OX=9606 PE=2 SV=1)
ENSG00000105668	UPK1A	uroplakin 1A [Source:HGNC Symbol;Acc:HGNC:12577]	1016	5	20	0.27	1.32	4.87518	2.28546	0.000383846	0.00150439	no	up	NP_001268372.1(uroplakin-1a isoform 2 [Homo sapiens])	GO:0051259(biological_process:protein oligomerization); GO:0032991(cellular_component:macromolecular complex); GO:0005783(cellular_component:endoplasmic reticulum); GO:0009986(cellular_component:cell surface); GO:0016020(cellular_component:membrane); GO:0120001(cellular_component:apical plasma membrane urothelial plaque); GO:0005515(molecular_function:protein binding); GO:0005887(cellular_compone…	K17347	UPK1		ENOG4111IRY(S:Function unknown)	ENOG4111IRY(tetraspanin)	PF00335.20(Tetraspanin:Tetraspanin family)	sp|O00322|UPK1A_HUMAN(Uroplakin-1a OS=Homo sapiens OX=9606 GN=UPK1A PE=1 SV=1)	11045
ENSG00000206147	RPL23AP57	ribosomal protein L23a pseudogene 57 [Source:HGNC Symbol;Acc:HGNC:36971]	466	3	12	0.81	3.87	4.87518	2.28546	0.00594949	0.0187246	no	up	XP_012871999.1(PREDICTED: 60S ribosomal protein L23a [Dipodomys ordii])	GO:0003735(molecular_function:structural constituent of ribosome); GO:0006412(biological_process:translation); GO:0005840(cellular_component:ribosome)	K02893	RP-L23Ae, RPL23A	map03010(Ribosome)	COG0089(J:Translation, ribosomal structure and biogenesis)	COG0089(One of the early assembly proteins it binds 23S rRNA. One of the proteins that surrounds the polypeptide exit tunnel on the outside of the ribosome. Forms the main docking site for trigger factor binding to the ribosome (By similarity))		sp|Q24JY1|RL23A_BOVIN(60S ribosomal protein L23a OS=Bos taurus OX=9913 GN=RPL23A PE=2 SV=1)
ENSG00000137975	CLCA2	chloride channel accessory 2 [Source:HGNC Symbol;Acc:HGNC:2016]	3935	1	4	0.01	0.07	4.87518	2.28546	0.112279	0.243519	no	up	NP_006527.1(calcium-activated chloride channel regulator 2 preproprotein [Homo sapiens])	GO:0005229(molecular_function:intracellular calcium activated chloride channel activity); GO:0006821(biological_process:chloride transport); GO:0008233(molecular_function:peptidase activity); GO:0030054(cellular_component:cell junction); GO:0016021(cellular_component:integral component of membrane); GO:0016020(cellular_component:membrane); GO:0015276(molecular_function:ligand-gated ion channel ac…	K05028	CLCA2	map04972(Pancreatic secretion); map04924(Renin secretion)	ENOG410XPSZ(U:Intracellular trafficking, secretion, and vesicular transport)	ENOG410XPSZ(chloride channel)	PF08434.11(CLCA:Calcium-activated chloride channel N terminal); PF13519.6(VWA_2:von Willebrand factor type A domain)	sp|Q9UQC9|CLCA2_HUMAN(Calcium-activated chloride channel regulator 2 OS=Homo sapiens OX=9606 GN=CLCA2 PE=1 SV=2)	9635
ENSG00000165935	SMCO2	single-pass membrane protein with coiled-coil domains 2 [Source:HGNC Symbol;Acc:HGNC:34448]	1096	1	4	0.08	0.34	4.87518	2.28546	0.112279	0.243519	no	up	NP_001138482.1(single-pass membrane and coiled-coil domain-containing protein 2 [Homo sapiens])	GO:0016021(cellular_component:integral component of membrane); GO:0016020(cellular_component:membrane)				ENOG41115SD(S:Function unknown)	ENOG41115SD(chromosome 12 open reading frame 70)	PF14992.6(TMCO5:TMCO5 family)	sp|A6NFE2|SMCO2_HUMAN(Single-pass membrane and coiled-coil domain-containing protein 2 OS=Homo sapiens OX=9606 GN=SMCO2 PE=2 SV=2)	341346
ENSG00000261916	AC027796.1	novel transcript, sense intronic to readthrough SHPK-TRPV1	512	1	4	0.22	1.05	4.87518	2.28546	0.112279	0.243519	no	up
ENSG00000172640	OR10AD1	olfactory receptor family 10 subfamily AD member 1 [Source:HGNC Symbol;Acc:HGNC:14819]	1305	1	4	0.05	0.25	4.87518	2.28546	0.112279	0.243519	no	up	NP_001004134.1(olfactory receptor 10AD1 [Homo sapiens])	GO:0004930(molecular_function:G-protein coupled receptor activity); GO:0016020(cellular_component:membrane); GO:0007608(biological_process:sensory perception of smell); GO:0016021(cellular_component:integral component of membrane); GO:0004984(molecular_function:olfactory receptor activity); GO:0050911(biological_process:detection of chemical stimulus involved in sensory perception of smell); GO:0…	K04257	OLFR	map04740(Olfactory transduction)	ENOG4111C5C(U:Intracellular trafficking, secretion, and vesicular transport)	ENOG4111C5C(olfactory receptor, family 10, subfamily AD, member 1)	PF13853.6(7tm_4:Olfactory receptor); PF00001.21(7tm_1:7 transmembrane receptor (rhodopsin family))	sp|Q8NGE0|O10AD_HUMAN(Olfactory receptor 10AD1 OS=Homo sapiens OX=9606 GN=OR10AD1 PE=2 SV=1)	121275
ENSG00000273466	AC012510.1	novel transcript, antisense to PLCD4	759	7.35	29.39	0.79	3.82	4.87352	2.28497	1.67737e-05	8.00774e-05	yes	up	BAG60146.1(unnamed protein product [Homo sapiens])	GO:0046488(biological_process:phosphatidylinositol metabolic process); GO:0004435(molecular_function:phosphatidylinositol phospholipase C activity); GO:0007340(biological_process:acrosome reaction); GO:0005509(molecular_function:calcium ion binding); GO:0035556(biological_process:intracellular signal transduction)	K05857	PLCD	map04070(Phosphatidylinositol signaling system); map00562(Inositol phosphate metabolism); map04919(Thyroid hormone signaling pathway); map04020(Calcium signaling pathway); map05131(Shigellosis); map04933(AGE-RAGE signaling pathway in diabetic complications)	ENOG410XPSW(S:Function unknown)	ENOG410XPSW(phospholipase c)		sp|Q4R6L3|PLCD4_MACFA(1-phosphatidylinositol 4,5-bisphosphate phosphodiesterase delta-4 OS=Macaca fascicularis OX=9541 GN=PLCD4 PE=2 SV=1)
ENSG00000021645	NRXN3	neurexin 3 [Source:HGNC Symbol;Acc:HGNC:8010]	6069	1	3.97	0.02	0.03	4.83862	2.27459	0.114677	0.246447	no	up	PNI84495.1(NRXN3 isoform 1 [Pan troglodytes])	GO:0032991(cellular_component:macromolecular complex); GO:0016021(cellular_component:integral component of membrane); GO:0016020(cellular_component:membrane); GO:0098793(cellular_component:presynapse); GO:0007269(biological_process:neurotransmitter secretion); GO:0005246(molecular_function:calcium channel regulator activity); GO:0046872(molecular_function:metal ion binding); GO:0098982(cellular_c…	K07377	NRXN	map04514(Cell adhesion molecules (CAMs))	ENOG410XNU6(S:Function unknown)	ENOG410XNU6(Neurexin)	PF02210.24(Laminin_G_2:Laminin G domain); PF00054.23(Laminin_G_1:Laminin G domain); PF13385.6(Laminin_G_3:Concanavalin A-like lectin/glucanases superfamily); PF00008.27(EGF:EGF-like domain); PF01034.20(Syndecan:Syndecan domain)	sp|Q9Y4C0|NRX3A_HUMAN(Neurexin-3 OS=Homo sapiens OX=9606 GN=NRXN3 PE=1 SV=4)	9369
ENSG00000227230	AL606534.1	novel transcript	694	1.05	4.15	0.13	0.62	4.81714	2.26818	0.107372	0.234305	no	up	NP_001035864.1(centrosomal protein of 170 kDa isoform gamma [Homo sapiens])	GO:0005819(cellular_component:spindle); GO:0005813(cellular_component:centrosome); GO:0005829(cellular_component:cytosol); GO:0005814(cellular_component:centriole); GO:0005886(cellular_component:plasma membrane); GO:0005874(cellular_component:microtubule); GO:0120103(cellular_component:centriolar subdistal appendage)	K16463	CEP170		ENOG4110JY6(T:Signal transduction mechanisms)	ENOG4110JY6(Centrosomal protein 170kDa)		sp|Q5SW79|CE170_HUMAN(Centrosomal protein of 170 kDa OS=Homo sapiens OX=9606 GN=CEP170 PE=1 SV=1)
ENSG00000130066	SAT1	spermidine/spermine N1-acetyltransferase 1 [Source:HGNC Symbol;Acc:HGNC:10540]	1065	1543	6077	104.76	500.32	4.80014	2.26308	0	0	yes	up	NP_002961.1(diamine acetyltransferase 1 [Homo sapiens])	GO:0005737(cellular_component:cytoplasm); GO:0042127(biological_process:regulation of cell proliferation); GO:0006598(biological_process:polyamine catabolic process); GO:0032918(biological_process:spermidine acetylation); GO:0008080(molecular_function:N-acetyltransferase activity); GO:0006596(biological_process:polyamine biosynthetic process); GO:0005829(cellular_component:cytosol); GO:0006595(bi…	K00657	speG, SAT	map00330(Arginine and proline metabolism); map04216(Ferroptosis)	COG0454(K:Transcription)	COG0454(acetyltransferase)	PF00583.25(Acetyltransf_1:Acetyltransferase (GNAT) family); PF13508.7(Acetyltransf_7:Acetyltransferase (GNAT) domain); PF13673.7(Acetyltransf_10:Acetyltransferase (GNAT) domain)	sp|P21673|SAT1_HUMAN(Diamine acetyltransferase 1 OS=Homo sapiens OX=9606 GN=SAT1 PE=1 SV=1)	6303
ENSG00000287658	AC109642.1	novel transcript	1071	2.03	7.99	0.13	0.63	4.79713	2.26217	0.0257124	0.0689892	no	up
ENSG00000242252	BGLAP	bone gamma-carboxyglutamate protein [Source:HGNC Symbol;Acc:HGNC:1043]	506	1.02	4	0.08	0.38	4.77959	2.25689	0.115034	0.247076	no	up	NP_954642.1(osteocalcin preproprotein [Homo sapiens])	GO:0033594(biological_process:response to hydroxyisoflavone); GO:0051384(biological_process:response to glucocorticoid); GO:0008147(molecular_function:structural constituent of bone); GO:0005788(cellular_component:endoplasmic reticulum lumen); GO:0060348(biological_process:bone development); GO:0001501(biological_process:skeletal system development); GO:0014070(biological_process:response to orga…	K22609	BGLAP	map04928(Parathyroid hormone synthesis, secretion and action)	ENOG410ZS6W(O:Posttranslational modification, protein turnover, chaperones)	ENOG410ZS6W(Constitutes 1-2 of the total bone protein. It binds strongly to apatite and calcium)		sp|P84349|OSTCN_GORGO(Osteocalcin OS=Gorilla gorilla gorilla OX=9595 GN=BGLAP PE=1 SV=2)	632
ENSG00000134107	BHLHE40	basic helix-loop-helix family member e40 [Source:HGNC Symbol;Acc:HGNC:1046]	3152	834.17	3260.43	15.17	74.62	4.76377	2.2521	0	0	yes	up	VCW69178.1(unnamed protein product, partial [Gulo gulo])	GO:0032922(biological_process:circadian regulation of gene expression); GO:0030154(biological_process:cell differentiation); GO:0009416(biological_process:response to light stimulus); GO:0003677(molecular_function:DNA binding); GO:0043425(molecular_function:bHLH transcription factor binding); GO:0070888(molecular_function:E-box binding); GO:0043426(molecular_function:MRF binding); GO:0000980(mole…	K03729	BHLHB2, DEC1	map04710(Circadian rhythm)	ENOG4111F0X(K:Transcription)	ENOG4111F0X(Hairy and enhancer of split)	PF00010.26(HLH:Helix-loop-helix DNA-binding domain); PF07527.13(Hairy_orange:Hairy Orange)	sp|O14503|BHE40_HUMAN(Class E basic helix-loop-helix protein 40 OS=Homo sapiens OX=9606 GN=BHLHE40 PE=1 SV=1)	8553
ENSG00000219507	FTH1P8	ferritin heavy chain 1 pseudogene 8 [Source:HGNC Symbol;Acc:HGNC:3995]	514	1.05	4.08	0.23	1.06	4.73589	2.24364	0.112753	0.243435	no	up	TKC47665.1(hypothetical protein EI555_006950 [Monodon monoceros])	GO:0048147(biological_process:negative regulation of fibroblast proliferation); GO:0006955(biological_process:immune response); GO:1904813(cellular_component:ficolin-1-rich granule lumen); GO:0008043(cellular_component:intracellular ferritin complex); GO:0006826(biological_process:iron ion transport); GO:0044754(cellular_component:autolysosome); GO:0005737(cellular_component:cytoplasm); GO:007006…	K00522	FTH1	map04978(Mineral absorption); map04217(Necroptosis); map04216(Ferroptosis)	COG1528(P:Inorganic ion transport and metabolism)	COG1528(Stores iron in a soluble, non-toxic, readily available form. Important for iron homeostasis (By similarity))		sp|P02794|FRIH_HUMAN(Ferritin heavy chain OS=Homo sapiens OX=9606 GN=FTH1 PE=1 SV=2)
ENSG00000282933	RHOXF1P3	Rhox homeobox family member 1 pseudogene 3 [Source:HGNC Symbol;Acc:HGNC:51612]	2668	2.74	10.6	0.06	0.28	4.71505	2.23727	0.0107154	0.0318307	no	up	AAH15354.1(NFKB activating protein [Homo sapiens])	GO:0019827(biological_process:stem cell population maintenance); GO:0007219(biological_process:Notch signaling pathway); GO:0071425(biological_process:hematopoietic stem cell proliferation); GO:0033077(biological_process:T cell differentiation in thymus); GO:0000122(biological_process:negative regulation of transcription from RNA polymerase II promoter); GO:0005829(cellular_component:cytosol); GO…				ENOG4111VW4(S:Function unknown)	ENOG4111VW4(NF-kB activating protein)		sp|Q8N5F7|NKAP_HUMAN(NF-kappa-B-activating protein OS=Homo sapiens OX=9606 GN=NKAP PE=1 SV=1)
ENSG00000232852	CICP4	capicua transcriptional repressor pseudogene 4 [Source:HGNC Symbol;Acc:HGNC:37753]	2812	1.05	4.06	0.02	0.1	4.71268	2.23655	0.114339	0.245818	no	up	EAW69827.1(hCG1984338, isoform CRA_b, partial [Homo sapiens])	GO:0005634(cellular_component:nucleus); GO:0003677(molecular_function:DNA binding)	K20225	CIC	map05017(Spinocerebellar ataxia)	ENOG4111DM6(S:Function unknown); ENOG4111S7E(B:Chromatin structure and dynamics)	ENOG4111DM6(-); ENOG4111S7E(capicua homolog (Drosophila))		sp|Q924A2|CIC_MOUSE(Protein capicua homolog OS=Mus musculus OX=10090 GN=Cic PE=1 SV=2)
ENSG00000258985	AL352979.2	novel transcript, antisense to DDHD1	366	1.72	6.65	0.89	4.02	4.7122	2.2364	0.0433075	0.108089	no	up
ENSG00000104856	RELB	RELB proto-oncogene, NF-kB subunit [Source:HGNC Symbol;Acc:HGNC:9956]	2279	142	546	4.63	19.57	4.68635	2.22847	1.42161e-74	8.10829e-73	yes	up	NP_006500.2(transcription factor RelB [Homo sapiens])	GO:0032922(biological_process:circadian regulation of gene expression); GO:0071470(biological_process:cellular response to osmotic stress); GO:0038061(biological_process:NIK/NF-kappaB signaling); GO:0010628(biological_process:positive regulation of gene expression); GO:0003677(molecular_function:DNA binding); GO:0000980(molecular_function:RNA polymerase II distal enhancer sequence-specific DNA bi…	K09253	RELB	map05166(Human T-cell leukemia virus 1 infection); map04064(NF-kappa B signaling pathway); map04010(MAPK signaling pathway); map05169(Epstein-Barr virus infection); map04625(C-type lectin receptor signaling pathway); map04380(Osteoclast differentiation)	ENOG410ZMME(K:Transcription)	ENOG410ZMME(v-rel reticuloendotheliosis viral oncogene homolog B)	PF16181.5(RelB_transactiv:RelB transactivation domain); PF00554.22(RHD_DNA_bind:Rel homology DNA-binding domain); PF16180.5(RelB_leu_zip:RelB leucine zipper); PF16179.5(RHD_dimer:Rel homology dimerisation domain)	sp|Q01201|RELB_HUMAN(Transcription factor RelB OS=Homo sapiens OX=9606 GN=RELB PE=1 SV=2)	5971
ENSG00000006459	KDM7A	lysine demethylase 7A [Source:HGNC Symbol;Acc:HGNC:22224]	9220	309	1188	2.22	8.77	4.68585	2.22831	5.81933e-160	7.56372e-158	yes	up	NP_085150.1(lysine-specific demethylase 7A [Homo sapiens])	GO:0016491(molecular_function:oxidoreductase activity); GO:0035064(molecular_function:methylated histone binding); GO:0008270(molecular_function:zinc ion binding); GO:0035574(biological_process:histone H4-K20 demethylation); GO:0035575(molecular_function:histone demethylase activity (H4-K20 specific)); GO:0005730(cellular_component:nucleolus); GO:0006325(biological_process:chromatin organization)…	K11445	KDM7A, JHDM1D		ENOG410XQXU(S:Function unknown)	ENOG410XQXU(poly (ADP-ribose) polymerase family, member 12)	PF17811.1(JHD:Jumonji helical domain); PF02373.22(JmjC:JmjC domain, hydroxylase); PF00628.29(PHD:PHD-finger); PF13621.6(Cupin_8:Cupin-like domain)	sp|Q6ZMT4|KDM7A_HUMAN(Lysine-specific demethylase 7A OS=Homo sapiens OX=9606 GN=KDM7A PE=1 SV=2)	80853
ENSG00000285103	AL451123.1	novel transcript	8600	6.06	23.07	0.07	0.3	4.63987	2.21408	0.000183554	0.000757152	yes	up	EHH59533.1(hypothetical protein EGM_09670, partial [Macaca fascicularis])	GO:0016021(cellular_component:integral component of membrane)				ENOG4110PR4(S:Function unknown); ENOG4110Q7A(S:Function unknown); ENOG410ZH2E(S:Function unknown); ENOG4110P35(S:Function unknown); ENOG4110Q8Z(S:Function unknown)	ENOG4110PR4(-); ENOG4110Q7A(-); ENOG410ZH2E(-); ENOG4110P35(-); ENOG4110Q8Z(-)		sp|Q6UX73|CP089_HUMAN(UPF0764 protein C16orf89 OS=Homo sapiens OX=9606 GN=C16orf89 PE=1 SV=2)
ENSG00000282843	AL590644.1	novel transcript	1228	1.38	5.25	0.07	0.35	4.63672	2.2131	0.0744316	0.171358	no	up
ENSG00000258466	AL049779.1	novel protein	670	1.27	4.83	0.67	1.4	4.63526	2.21265	0.0871015	0.196527	no	up	XP_004055382.1(PREDICTED: retinol dehydrogenase 11 isoform X1 [Gorilla gorilla gorilla])	GO:0033721(molecular_function:aldehyde dehydrogenase (NADP+) activity); GO:0016062(biological_process:adaptation of rhodopsin mediated signaling); GO:0016616(molecular_function:oxidoreductase activity, acting on the CH-OH group of donors, NAD or NADP as acceptor); GO:0007601(biological_process:visual perception); GO:0016021(cellular_component:integral component of membrane); GO:0052650(molecular_…	K11152	RDH11	map00830(Retinol metabolism)	COG1028(U:Intracellular trafficking, secretion, and vesicular transport)	COG1028(vesicle transport through interaction with t-SNAREs)	PF00106.25(adh_short:short chain dehydrogenase)	sp|Q8TC12|RDH11_HUMAN(Retinol dehydrogenase 11 OS=Homo sapiens OX=9606 GN=RDH11 PE=1 SV=2)
ENSG00000233057	EEF1A1P14	eukaryotic translation elongation factor 1 alpha 1 pseudogene 14 [Source:HGNC Symbol;Acc:HGNC:3197]	1376	1.01	3.84	0.05	0.22	4.63384	2.21221	0.12718	0.269714	no	up	XP_011735862.2(LOW QUALITY PROTEIN: elongation factor 1-alpha 1 [Macaca nemestrina])	GO:1904714(biological_process:regulation of chaperone-mediated autophagy); GO:0005853(cellular_component:eukaryotic translation elongation factor 1 complex); GO:0098574(cellular_component:cytoplasmic side of lysosomal membrane); GO:1904813(cellular_component:ficolin-1-rich granule lumen); GO:0005737(cellular_component:cytoplasm); GO:0000049(molecular_function:tRNA binding); GO:0070062(cellular_co…	K03231	EEF1A	map05140(Leishmaniasis); map05134(Legionellosis); map03013(RNA transport)	COG5256(J:Translation, ribosomal structure and biogenesis)	COG5256(This protein promotes the GTP-dependent binding of aminoacyl-tRNA to the A-site of ribosomes during protein biosynthesis (By similarity))		sp|Q5VTE0|EF1A3_HUMAN(Putative elongation factor 1-alpha-like 3 OS=Homo sapiens OX=9606 GN=EEF1A1P5 PE=5 SV=1)
ENSG00000259129	LINC00648	long intergenic non-protein coding RNA 648 [Source:HGNC Symbol;Acc:HGNC:44302]	3173	2.03	7.7	0.04	0.17	4.62302	2.20883	0.0309356	0.0808687	no	up	CAA26920.1(unnamed protein product, partial [Homo sapiens])	GO:0016021(cellular_component:integral component of membrane); GO:0001525(biological_process:angiogenesis); GO:0030971(molecular_function:receptor tyrosine kinase binding); GO:0048014(biological_process:Tie signaling pathway)	K11975	RNF144		ENOG4110NS5(S:Function unknown); ENOG4110PQT(S:Function unknown)	ENOG4110NS5(-); ENOG4110PQT(-)		sp|Q6W349|CD011_HUMAN(Putative uncharacterized protein encoded by LINC00575 OS=Homo sapiens OX=9606 GN=LINC00575 PE=5 SV=1)	100506433
ENSG00000161671	EMC10	ER membrane protein complex subunit 10 [Source:HGNC Symbol;Acc:HGNC:27609]	1610	4	15.1	0.02	0.1	4.60095	2.20193	0.00256114	0.00871824	no	up	EAW71873.1(hematopoietic signal peptide-containing, isoform CRA_c [Homo sapiens])	GO:0010595(biological_process:positive regulation of endothelial cell migration); GO:0016021(cellular_component:integral component of membrane); GO:0016020(cellular_component:membrane); GO:0072546(cellular_component:ER membrane protein complex); GO:0045766(biological_process:positive regulation of angiogenesis); GO:0001938(biological_process:positive regulation of endothelial cell proliferation);…	K23570	EMC10		ENOG4111PEN(S:Function unknown)	ENOG4111PEN(ER membrane protein complex subunit 10)		sp|Q5UCC4|EMC10_HUMAN(ER membrane protein complex subunit 10 OS=Homo sapiens OX=9606 GN=EMC10 PE=1 SV=1)	284361
ENSG00000125740	FOSB	FosB proto-oncogene, AP-1 transcription factor subunit [Source:HGNC Symbol;Acc:HGNC:3797]	3775	28	105	0.48	2.18	4.57048	2.19235	2.16114e-15	2.39649e-14	yes	up	NP_006723.2(protein fosB isoform 1 [Homo sapiens])	GO:0051412(biological_process:response to corticosterone); GO:0003677(molecular_function:DNA binding); GO:0043565(molecular_function:sequence-specific DNA binding); GO:1990837(molecular_function:sequence-specific double-stranded DNA binding); GO:0000122(biological_process:negative regulation of transcription from RNA polymerase II promoter); GO:0005634(cellular_component:nucleus); GO:0009612(biol…	K09029	FOSB	map04657(IL-17 signaling pathway); map05034(Alcoholism); map04380(Osteoclast differentiation); map05030(Cocaine addiction); map05031(Amphetamine addiction)	ENOG4111CH5(K:Transcription)	ENOG4111CH5(Transcription factor)	PF00170.21(bZIP_1:bZIP transcription factor); PF07716.15(bZIP_2:Basic region leucine zipper); PF03131.17(bZIP_Maf:bZIP Maf transcription factor)	sp|P53539|FOSB_HUMAN(Protein fosB OS=Homo sapiens OX=9606 GN=FOSB PE=1 SV=1)	2354
ENSG00000137672	TRPC6	transient receptor potential cation channel subfamily C member 6 [Source:HGNC Symbol;Acc:HGNC:12338]	4691	4	15	0.05	0.22	4.57048	2.19235	0.00271839	0.0092164	no	up	NP_004612.2(short transient receptor potential channel 6 [Homo sapiens])	GO:0032414(biological_process:positive regulation of ion transmembrane transporter activity); GO:0005261(molecular_function:cation channel activity); GO:0005262(molecular_function:calcium channel activity); GO:0010800(biological_process:positive regulation of peptidyl-threonine phosphorylation); GO:0034703(cellular_component:cation channel complex); GO:0006828(biological_process:manganese ion tra…	K04969	TRPC6	map04022(cGMP-PKG signaling pathway); map04360(Axon guidance)	ENOG410XQ0Y(U:Intracellular trafficking, secretion, and vesicular transport)	ENOG410XQ0Y(Transient receptor potential cation channel subfamily C member)	PF00520.31(Ion_trans:Ion transport protein); PF08344.11(TRP_2:Transient receptor ion channel II); PF08016.12(PKD_channel:Polycystin cation channel); PF12796.7(Ank_2:Ankyrin repeats (3 copies)); PF13637.6(Ank_4:Ankyrin repeats (many copies))	sp|Q9Y210|TRPC6_HUMAN(Short transient receptor potential channel 6 OS=Homo sapiens OX=9606 GN=TRPC6 PE=1 SV=1)	7225
ENSG00000272097	AL024498.1	novel transcript	1150	4	15	0.24	1.82	4.57048	2.19235	0.00271839	0.0092164	no	up	XP_024212825.1(transmembrane protein 14B isoform X1 [Pan troglodytes])
ENSG00000178403	NEUROG2	neurogenin 2 [Source:HGNC Symbol;Acc:HGNC:13805]	2295	8	30	0.2	0.94	4.57048	2.19235	2.23834e-05	0.000105095	yes	up	NP_076924.1(neurogenin-2 [Homo sapiens])	GO:0051091(biological_process:positive regulation of sequence-specific DNA binding transcription factor activity); GO:1990837(molecular_function:sequence-specific double-stranded DNA binding); GO:0030182(biological_process:neuron differentiation); GO:0007399(biological_process:nervous system development); GO:0005634(cellular_component:nucleus); GO:0030154(biological_process:cell differentiation);…	K09082	NEUROG2		ENOG410XZ4C(K:Transcription)	ENOG410XZ4C(neurogenin 2)	PF00010.26(HLH:Helix-loop-helix DNA-binding domain)	sp|Q9H2A3|NGN2_HUMAN(Neurogenin-2 OS=Homo sapiens OX=9606 GN=NEUROG2 PE=2 SV=2)	63973
ENSG00000258529	AP001781.2	novel protein	2939	81.73	306.04	1.03	4.13	4.56381	2.19024	9.94358e-42	3.0583e-40	yes	up	BAG63872.1(unnamed protein product [Homo sapiens])	GO:0052926(molecular_function:dol-P-Man:Man(6)GlcNAc(2)-PP-Dol alpha-1,2-mannosyltransferase activity); GO:0005783(cellular_component:endoplasmic reticulum); GO:0006486(biological_process:protein glycosylation); GO:0016021(cellular_component:integral component of membrane); GO:0016020(cellular_component:membrane); GO:0097502(biological_process:mannosylation); GO:0005789(cellular_component:endopla…	K03846	ALG9	map00510(N-Glycan biosynthesis); map00513(Various types of N-glycan biosynthesis)	ENOG410XP6D(S:Function unknown)	ENOG410XP6D(asparagine-linked glycosylation 9, alpha-1,2-mannosyltransferase homolog (S. cerevisiae))	PF03901.17(Glyco_transf_22:Alg9-like mannosyltransferase family); PF10354.9(DUF2431:Domain of unknown function (DUF2431))	sp|Q9H6U8|ALG9_HUMAN(Alpha-1,2-mannosyltransferase ALG9 OS=Homo sapiens OX=9606 GN=ALG9 PE=1 SV=2)
ENSG00000236723	AL606760.2	novel transcript, antisense to CPT2	835	1.03	3.85	0.1	0.43	4.55569	2.18767	0.129318	0.27339	no	up	XP_021539999.1(carnitine O-palmitoyltransferase 2, mitochondrial isoform X2 [Neomonachus schauinslandi])	GO:0006853(biological_process:carnitine shuttle); GO:0006635(biological_process:fatty acid beta-oxidation); GO:0120162(biological_process:positive regulation of cold-induced thermogenesis); GO:0005730(cellular_component:nucleolus); GO:0019216(biological_process:regulation of lipid metabolic process); GO:0005739(cellular_component:mitochondrion); GO:0005654(cellular_component:nucleoplasm); GO:0005…	K08766	CPT2	map00071(Fatty acid degradation); map03320(PPAR signaling pathway); map04714(Thermogenesis)	ENOG410XNZ9(S:Function unknown)	ENOG410XNZ9(carnitine)		sp|P23786|CPT2_HUMAN(Carnitine O-palmitoyltransferase 2, mitochondrial OS=Homo sapiens OX=9606 GN=CPT2 PE=1 SV=2)
ENSG00000273598	AC211486.3	postmeiotic segregation increased 2 pseudogene 6	621	2.59	9.63	0.39	1.75	4.53166	2.18004	0.01668	0.0472192	no	up	BAA07514.1(PMS4, partial [Homo sapiens])	GO:0032389(cellular_component:MutLalpha complex); GO:0016301(molecular_function:kinase activity); GO:0006298(biological_process:mismatch repair); GO:0032300(cellular_component:mismatch repair complex); GO:0016887(molecular_function:ATPase activity); GO:0003684(molecular_function:damaged DNA binding); GO:0016446(biological_process:somatic hypermutation of immunoglobulin genes)	K10858	PMS2	map03430(Mismatch repair); map03460(Fanconi anemia pathway)	COG0323(L:Replication, recombination and repair)	COG0323(This protein is involved in the repair of mismatches in DNA. It is required for dam-dependent methyl-directed DNA mismatch repair. May act as a molecular matchmaker , a protein that promotes the formation of a stable complex between two or more DNA-binding proteins in an ATP-dependent manner without itself being part of a final effector complex (By similarity))		sp|A4D2B8|PM2P1_HUMAN(Putative postmeiotic segregation increased 2-like protein 1 OS=Homo sapiens OX=9606 GN=PMS2P1 PE=5 SV=1)
ENSG00000272541	AL021368.3	novel transcript	578	1.18	4.38	0.2	0.9	4.524	2.1776	0.106701	0.233104	no	up
ENSG00000159904	ZNF890P	zinc finger protein 890, pseudogene [Source:HGNC Symbol;Acc:HGNC:38691]	1352	1.15	4.25	0.07	0.3	4.50424	2.17128	0.112692	0.243342	no	up	XP_003819830.1(uncharacterized protein LOC100968954 [Pan paniscus])	GO:0006355(biological_process:regulation of transcription, DNA-templated); GO:0046872(molecular_function:metal ion binding); GO:0003676(molecular_function:nucleic acid binding)	K09228	KRAB	map05168(Herpes simplex virus 1 infection)	COG5048(S:Function unknown)	COG5048(Zinc finger protein)		sp|A8K554|ZN815_HUMAN(Putative protein ZNF815 OS=Homo sapiens OX=9606 GN=ZNF815P PE=5 SV=1)
ENSG00000248370	LINC02434	long intergenic non-protein coding RNA 2434 [Source:HGNC Symbol;Acc:HGNC:53365]	1278	51	188	3.94	15.46	4.49281	2.16762	5.72808e-26	1.07169e-24	yes	up
ENSG00000272146	ARF4-AS1	ARF4 antisense RNA 1 [Source:HGNC Symbol;Acc:HGNC:51593]	588	3	11	0.5	2.35	4.46892	2.15992	0.0109735	0.0325439	no	up										106144532
ENSG00000169314	C22orf15	chromosome 22 open reading frame 15 [Source:HGNC Symbol;Acc:HGNC:15558]	681	3	11	0.09	0.4	4.46892	2.15992	0.0109735	0.0325439	no	up	NP_001317970.1(uncharacterized protein C22orf15 isoform 2 [Homo sapiens])					ENOG41128DY(S:Function unknown)	ENOG41128DY(Chromosome 22 open reading frame 15)	PF15874.5(Il2rg:Putative Interleukin 2 receptor, gamma chain)	sp|Q8WYQ4|CV015_HUMAN(Uncharacterized protein C22orf15 OS=Homo sapiens OX=9606 GN=C22orf15 PE=1 SV=1)	150248
ENSG00000099866	MADCAM1	mucosal vascular addressin cell adhesion molecule 1 [Source:HGNC Symbol;Acc:HGNC:6765]	1509	3	11	0.11	0.48	4.46892	2.15992	0.0109735	0.0325439	no	up	PNJ00063.1(MADCAM1 isoform 2 [Pan troglodytes])	GO:0016021(cellular_component:integral component of membrane); GO:0050776(biological_process:regulation of immune response); GO:0034113(biological_process:heterotypic cell-cell adhesion); GO:0007229(biological_process:integrin-mediated signaling pathway); GO:0016020(cellular_component:membrane); GO:0050901(biological_process:leukocyte tethering or rolling); GO:0007160(biological_process:cell-matr…	K06779	MADCAM1	map04514(Cell adhesion molecules (CAMs)); map04672(Intestinal immune network for IgA production)	ENOG411140D(U:Intracellular trafficking, secretion, and vesicular transport)	ENOG411140D(Mucosal vascular addressin cell adhesion molecule 1)	PF09085.10(Adhes-Ig_like:Adhesion molecule, immunoglobulin-like)	sp|Q13477|MADCA_HUMAN(Mucosal addressin cell adhesion molecule 1 OS=Homo sapiens OX=9606 GN=MADCAM1 PE=1 SV=2)	8174
ENSG00000271474	AC106881.1	novel transcript, antisense to UNC5C	3329	3	11	0.05	0.23	4.46892	2.15992	0.0109735	0.0325439	no	up	XP_015306153.1(PREDICTED: serine/arginine repetitive matrix protein 2-like [Macaca fascicularis])
ENSG00000078549	ADCYAP1R1	ADCYAP receptor type I [Source:HGNC Symbol;Acc:HGNC:242]	1761	3	11	0.03	0.11	4.46892	2.15992	0.0109735	0.0325439	no	up	XP_014201109.1(pituitary adenylate cyclase-activating polypeptide type I receptor isoform X1 [Pan paniscus])	GO:0043235(cellular_component:receptor complex); GO:0004930(molecular_function:G-protein coupled receptor activity); GO:0043231(cellular_component:intracellular membrane-bounded organelle); GO:0016021(cellular_component:integral component of membrane); GO:0016020(cellular_component:membrane); GO:0004888(molecular_function:transmembrane signaling receptor activity); GO:0004999(molecular_function:v…	K04587	ADCYAP1R1, PACAPRI	map04024(cAMP signaling pathway); map04713(Circadian entrainment); map04080(Neuroactive ligand-receptor interaction); map04924(Renin secretion); map04911(Insulin secretion)	ENOG410XRS2(U:Intracellular trafficking, secretion, and vesicular transport)	ENOG410XRS2(Receptor)	PF00002.24(7tm_2:7 transmembrane receptor (Secretin family)); PF02793.22(HRM:Hormone receptor domain)	sp|P32215|PACR_RAT(Pituitary adenylate cyclase-activating polypeptide type I receptor OS=Rattus norvegicus OX=10116 GN=Adcyap1r1 PE=2 SV=2)	117
ENSG00000285845	AL392086.1	novel transcript	1231	144.37	529.13	1	3.54	4.467	2.15931	1.25935e-69	6.66272e-68	yes	up	XP_011916790.1(PREDICTED: LOW QUALITY PROTEIN: uncharacterized protein LOC105586224, partial [Cercocebus atys])					ENOG4110NS5(S:Function unknown)	ENOG4110NS5(-)		sp|Q6W349|CD011_HUMAN(Putative uncharacterized protein encoded by LINC00575 OS=Homo sapiens OX=9606 GN=LINC00575 PE=5 SV=1)
ENSG00000287929	AL354953.1	novel transcript, antisense to NMNAT2	932	2.39	8.74	0.19	0.84	4.45702	2.15608	0.0235302	0.063831	no	up	NP_733820.1(nicotinamide/nicotinic acid mononucleotide adenylyltransferase 2 isoform 2 [Homo sapiens])	GO:0005737(cellular_component:cytoplasm); GO:0005794(cellular_component:Golgi apparatus); GO:0016779(molecular_function:nucleotidyltransferase activity); GO:0005802(cellular_component:trans-Golgi network); GO:0000309(molecular_function:nicotinamide-nucleotide adenylyltransferase activity); GO:0004515(molecular_function:nicotinate-nucleotide adenylyltransferase activity); GO:0019674(biological_pro…	K06210	NMNAT	map00760(Nicotinate and nicotinamide metabolism)	COG1057(H:Coenzyme transport and metabolism)	COG1057(Catalyzes the reversible adenylation of nicotinate mononucleotide (NaMN) to nicotinic acid adenine dinucleotide (NaAD) (By similarity))		sp|Q0VC59|NMNA2_BOVIN(Nicotinamide/nicotinic acid mononucleotide adenylyltransferase 2 OS=Bos taurus OX=9913 GN=NMNAT2 PE=2 SV=1)
ENSG00000257198	FAM205BP	family with sequence similarity 205 member B, pseudogene [Source:HGNC Symbol;Acc:HGNC:24504]	4009	1.52	5.53	0.02	0.97	4.43417	2.14866	0.0722476	0.166998	no	up	NP_001135389.1(protein FAM205A [Homo sapiens])	GO:0016021(cellular_component:integral component of membrane); GO:0005634(cellular_component:nucleus)				ENOG4111BIV(S:Function unknown)	ENOG4111BIV(family with sequence similarity 205, member)		sp|Q6ZU69|F205A_HUMAN(Protein FAM205A OS=Homo sapiens OX=9606 GN=FAM205A PE=2 SV=4)
ENSG00000101144	BMP7	bone morphogenetic protein 7 [Source:HGNC Symbol;Acc:HGNC:1074]	4021	0.83	3	0.01	0.13	4.40528	2.13924	0.186728	0.369127	no	up	XP_004840979.2(bone morphogenetic protein 7 isoform X3 [Heterocephalus glaber])	GO:0034116(biological_process:positive regulation of heterotypic cell-cell adhesion); GO:0060710(biological_process:chorio-allantoic fusion); GO:0090336(biological_process:positive regulation of brown fat cell differentiation); GO:0048468(biological_process:cell development); GO:0016358(biological_process:dendrite development); GO:0010800(biological_process:positive regulation of peptidyl-threoni…	K16621	BMP7	map04390(Hippo signaling pathway); map04350(TGF-beta signaling pathway); map04360(Axon guidance); map04060(Cytokine-cytokine receptor interaction)	ENOG410XT8Z(S:Function unknown)	ENOG410XT8Z(-)	PF00688.18(TGFb_propeptide:TGF-beta propeptide); PF00019.20(TGF_beta:Transforming growth factor beta like domain)	sp|P18075|BMP7_HUMAN(Bone morphogenetic protein 7 OS=Homo sapiens OX=9606 GN=BMP7 PE=1 SV=1)	655
ENSG00000255526	NEDD8-MDP1	NEDD8-MDP1 readthrough [Source:HGNC Symbol;Acc:HGNC:39551]	595	5.26	18.92	0.67	3.01	4.38396	2.13223	0.000936652	0.00343867	no	up	NP_001186752.1(NEDD8-MDP1 protein [Homo sapiens])	GO:0018149(biological_process:peptide cross-linking); GO:0016791(molecular_function:phosphatase activity); GO:0016311(biological_process:dephosphorylation); GO:0006470(biological_process:protein dephosphorylation); GO:0004725(molecular_function:protein tyrosine phosphatase activity); GO:0004721(molecular_function:phosphoprotein phosphatase activity); GO:0030389(biological_process:fructosamine met…	K17619	MDP1		ENOG4111PHW(S:Function unknown)	ENOG4111PHW(Magnesium-dependent phosphatase)	PF12689.7(Acid_PPase:Acid Phosphatase); PF00240.23(ubiquitin:Ubiquitin family); PF11976.8(Rad60-SLD:Ubiquitin-2 like Rad60 SUMO-like); PF18396.1(TBK1_ULD:TANK binding kinase 1 ubiquitin-like domain); PF14560.6(Ubiquitin_2:Ubiquitin-like domain)	sp|Q86V88|MGDP1_HUMAN(Magnesium-dependent phosphatase 1 OS=Homo sapiens OX=9606 GN=MDP1 PE=1 SV=1)	100528064
ENSG00000188558	OR2G6	olfactory receptor family 2 subfamily G member 6 [Source:HGNC Symbol;Acc:HGNC:27019]	1049	3	10.79	0.03	0.12	4.3836	2.13212	0.0124642	0.0363859	no	up	NP_001013373.1(olfactory receptor 2G6 [Homo sapiens])	GO:0004930(molecular_function:G-protein coupled receptor activity); GO:0016020(cellular_component:membrane); GO:0007608(biological_process:sensory perception of smell); GO:0016021(cellular_component:integral component of membrane); GO:0004984(molecular_function:olfactory receptor activity); GO:0050911(biological_process:detection of chemical stimulus involved in sensory perception of smell); GO:0…	K04257	OLFR	map04740(Olfactory transduction)	ENOG41117FE(U:Intracellular trafficking, secretion, and vesicular transport)	ENOG41117FE(Olfactory receptor)	PF13853.6(7tm_4:Olfactory receptor); PF00001.21(7tm_1:7 transmembrane receptor (rhodopsin family))	sp|Q5TZ20|OR2G6_HUMAN(Olfactory receptor 2G6 OS=Homo sapiens OX=9606 GN=OR2G6 PE=2 SV=1)	391211
ENSG00000272155	AC055822.1	novel transcript, antisense to MTFR1	445	1.87	6.7	0.56	2.41	4.36681	2.12658	0.0493256	0.120735	no	up
ENSG00000263235	AC006111.2	novel transcript, sense overlapping TRAP1	1068	1.12	4	0.07	0.32	4.35284	2.12196	0.129318	0.273368	no	up	XP_011885693.1(PREDICTED: deoxyribonuclease-1 isoform X1 [Cercocebus atys])
ENSG00000284930	AC005280.2	novel transcript	778	2	7.14	0.72	1.04	4.3511	2.12138	0.0427493	0.106814	no	up	EAW81115.1(hCG2029298, partial [Homo sapiens])									101928143
ENSG00000131737	KRT34	keratin 34 [Source:HGNC Symbol;Acc:HGNC:6452]	1751	57	203	2.87	11.23	4.34062	2.1179	3.73602e-27	7.41036e-26	yes	up	NP_066293.2(keratin, type I cuticular Ha4 [Homo sapiens])	GO:0005615(cellular_component:extracellular space); GO:0031424(biological_process:keratinization); GO:0005829(cellular_component:cytosol); GO:0070268(biological_process:cornification); GO:0005198(molecular_function:structural molecule activity); GO:0005882(cellular_component:intermediate filament); GO:0005515(molecular_function:protein binding); GO:0008544(biological_process:epidermis development)	K07604	KRT1	map05150(Staphylococcus aureus infection); map04915(Estrogen signaling pathway)	ENOG410YK2A(S:Function unknown)	ENOG410YK2A(keratin, type I cuticular)	PF00038.21(Filament:Intermediate filament protein)	sp|O76011|KRT34_HUMAN(Keratin, type I cuticular Ha4 OS=Homo sapiens OX=9606 GN=KRT34 PE=1 SV=2)	100653049
ENSG00000059804	SLC2A3	solute carrier family 2 member 3 [Source:HGNC Symbol;Acc:HGNC:11007]	3827	1102.05	3912.49	16.3	70.71	4.32696	2.11335	0	0	yes	up	NP_008862.1(solute carrier family 2, facilitated glucose transporter member 3 [Homo sapiens])	GO:0098708(biological_process:glucose import across plasma membrane); GO:0101003(cellular_component:ficolin-1-rich granule membrane); GO:0035579(cellular_component:specific granule membrane); GO:0150104(biological_process:transport across blood-brain barrier); GO:0019852(biological_process:L-ascorbic acid metabolic process); GO:0030667(cellular_component:secretory granule membrane); GO:0070062(ce…	K08142	SLC2A3, GLUT3		COG0477(G:Carbohydrate transport and metabolism)	COG0477(major facilitator Superfamily)	PF00083.24(Sugar_tr:Sugar (and other) transporter); PF07690.16(MFS_1:Major Facilitator Superfamily)	sp|P11169|GTR3_HUMAN(Solute carrier family 2, facilitated glucose transporter member 3 OS=Homo sapiens OX=9606 GN=SLC2A3 PE=1 SV=1)	6515
ENSG00000244151	AC010973.2	novel transcript	1230	4.46	15.75	0.24	1.04	4.30404	2.10569	0.002743	0.00928704	no	up	BAH12249.1(unnamed protein product [Homo sapiens])	GO:0015701(biological_process:bicarbonate transport); GO:0048565(biological_process:digestive tract development); GO:0015301(molecular_function:anion:anion antiporter activity); GO:0016324(cellular_component:apical plasma membrane); GO:0016021(cellular_component:integral component of membrane); GO:0016020(cellular_component:membrane); GO:0006820(biological_process:anion transport); GO:0019899(mol…	K13855	SLC4A2, AE2	map04972(Pancreatic secretion); map04970(Salivary secretion); map04971(Gastric acid secretion); map04976(Bile secretion)	ENOG410XPHD(U:Intracellular trafficking, secretion, and vesicular transport)	ENOG410XPHD(solute carrier family 4)		sp|P04920|B3A2_HUMAN(Anion exchange protein 2 OS=Homo sapiens OX=9606 GN=SLC4A2 PE=1 SV=4)
ENSG00000255507	UVRAG-DT	UVRAG divergent transcript [Source:HGNC Symbol;Acc:HGNC:53952]	791	2	7.04	0.43	1.62	4.29016	2.10103	0.0455378	0.112616	no	up	XP_021782024.1(diacylglycerol O-acyltransferase 2 isoform X1 [Papio anubis])					ENOG410XTG3(S:Function unknown)	ENOG410XTG3(o-acyltransferase)			100506113
ENSG00000288033	AC137894.3	novel transcript	944	4	14.08	0.31	1.33	4.29016	2.10103	0.00468491	0.0150961	no	up	AAP34472.1(LP3428 [Homo sapiens])	GO:0017046(molecular_function:peptide hormone binding); GO:0009897(cellular_component:external side of plasma membrane); GO:0006909(biological_process:phagocytosis); GO:0038021(molecular_function:leptin receptor activity); GO:0019955(molecular_function:cytokine binding); GO:0019953(biological_process:sexual reproduction); GO:0042593(biological_process:glucose homeostasis); GO:0007166(biological_p…	K22190	MS4A3S		ENOG4110S4J(S:Function unknown)	ENOG4110S4J(-)		sp|P61583|NP5_HUMAN(Endogenous retrovirus group K member 5 Np9 protein OS=Homo sapiens OX=9606 GN=ERVK-5 PE=3 SV=1)
ENSG00000254019	AC011676.2	novel transcript, antisense to SLC45A4	584	2	7	0.34	1.42	4.26578	2.09281	0.0467019	0.115199	no	up	XP_024201094.1(uncharacterized protein LOC112204202 [Pan troglodytes])					ENOG4110NWJ(S:Function unknown)	ENOG4110NWJ(-)			105375787
ENSG00000132437	DDC	dopa decarboxylase [Source:HGNC Symbol;Acc:HGNC:2719]	1938	2	7	0.17	1.11	4.26578	2.09281	0.0467019	0.115199	no	up	NP_001076440.2(aromatic-L-amino-acid decarboxylase isoform 1 [Homo sapiens])	GO:0008021(cellular_component:synaptic vesicle); GO:0004058(molecular_function:aromatic-L-amino-acid decarboxylase activity); GO:0019752(biological_process:carboxylic acid metabolic process); GO:0030424(cellular_component:axon); GO:0035690(biological_process:cellular response to drug); GO:0030170(molecular_function:pyridoxal phosphate binding); GO:0036468(molecular_function:L-dopa decarboxylase a…	K01593	DDC, TDC	map05031(Amphetamine addiction); map00380(Tryptophan metabolism); map00360(Phenylalanine metabolism); map00350(Tyrosine metabolism); map04728(Dopaminergic synapse); map05034(Alcoholism); map04726(Serotonergic synapse); map05030(Cocaine addiction)	COG0076(O:Posttranslational modification, protein turnover, chaperones)	COG0076(Aaa atpase)	PF00282.19(Pyridoxal_deC:Pyridoxal-dependent decarboxylase conserved domain); PF01212.21(Beta_elim_lyase:Beta-eliminating lyase)	sp|P20711|DDC_HUMAN(Aromatic-L-amino-acid decarboxylase OS=Homo sapiens OX=9606 GN=DDC PE=1 SV=2)	1644
ENSG00000260941	LINC00622	long intergenic non-protein coding RNA 622 [Source:HGNC Symbol;Acc:HGNC:44251]	1570	2	7	0.08	0.34	4.26578	2.09281	0.0467019	0.115199	no	up	AAH15390.1(LOC644242 protein, partial [Homo sapiens])	GO:0003964(molecular_function:RNA-directed DNA polymerase activity); GO:0004519(molecular_function:endonuclease activity)							sp|P11369|LORF2_MOUSE(LINE-1 retrotransposable element ORF2 protein OS=Mus musculus OX=10090 GN=Pol PE=1 SV=2)	644242
ENSG00000188958	UTS2B	urotensin 2B [Source:HGNC Symbol;Acc:HGNC:30894]	836	2	7	0.05	0.21	4.26578	2.09281	0.0467019	0.115199	no	up	XP_016861580.1(urotensin-2B isoform X1 [Homo sapiens])	GO:0005179(molecular_function:hormone activity); GO:0097746(biological_process:regulation of blood vessel diameter); GO:0005576(cellular_component:extracellular region); GO:0008217(biological_process:regulation of blood pressure); GO:0001664(molecular_function:G-protein coupled receptor binding); GO:0007186(biological_process:G-protein coupled receptor signaling pathway)				ENOG410XXYD(U:Intracellular trafficking, secretion, and vesicular transport)	ENOG410XXYD(Urotensin 2 domain containing)		sp|Q765I0|UTS2B_HUMAN(Urotensin-2B OS=Homo sapiens OX=9606 GN=UTS2B PE=3 SV=2)	257313
ENSG00000267554	AC015911.8	RAB32, member RAS oncogene family (RAB32) pseudogene	560	2	7	0.36	1.53	4.26578	2.09281	0.0467019	0.115199	no	up	XP_001104269.1(ras-related protein Rab-38 [Macaca mulatta])	GO:0036461(molecular_function:BLOC-2 complex binding); GO:0007005(biological_process:mitochondrion organization); GO:0030742(molecular_function:GTP-dependent protein binding); GO:0006886(biological_process:intracellular protein transport); GO:0005739(cellular_component:mitochondrion); GO:0090383(biological_process:phagosome acidification); GO:0035646(biological_process:endosome to melanosome tran…	K07923	RAB38		ENOG410YITC(S:Function unknown)	ENOG410YITC(member RAS oncogene)		sp|Q8QZZ8|RAB38_MOUSE(Ras-related protein Rab-38 OS=Mus musculus OX=10090 GN=Rab38 PE=1 SV=1)
ENSG00000270903	HNRNPA3P9	heterogeneous nuclear ribonucleoprotein A3 pseudogene 9 [Source:HGNC Symbol;Acc:HGNC:48755]	979	4	14	0.29	1.26	4.26578	2.09281	0.00491027	0.0157416	no	up	XP_028731079.1(LOW QUALITY PROTEIN: heterogeneous nuclear ribonucleoprotein A3-like [Peromyscus leucopus])	GO:0003723(molecular_function:RNA binding)	K12741	HNRNPA1_3	map03040(Spliceosome)	COG0724(J:Translation, ribosomal structure and biogenesis)	COG0724(formation of translation preinitiation complex)		sp|P51991|ROA3_HUMAN(Heterogeneous nuclear ribonucleoprotein A3 OS=Homo sapiens OX=9606 GN=HNRNPA3 PE=1 SV=2)
ENSG00000288065	AC007881.4	novel transcript, antisense to MCEE	1143	8	28	0.48	2.04	4.26578	2.09281	6.95008e-05	0.000306118	yes	up
ENSG00000164287	CDC20B	cell division cycle 20B [Source:HGNC Symbol;Acc:HGNC:24222]	2591	2	7	0.04	0.29	4.26578	2.09281	0.0467019	0.115199	no	up	NP_001163873.1(cell division cycle protein 20 homolog B isoform 3 [Homo sapiens])	GO:0031145(biological_process:anaphase-promoting complex-dependent catabolic process); GO:1905786(biological_process:positive regulation of anaphase-promoting complex-dependent catabolic process); GO:0097027(molecular_function:ubiquitin-protein transferase activator activity); GO:0005515(molecular_function:protein binding); GO:1904668(biological_process:positive regulation of ubiquitin protein li…				ENOG410XQ8I(D:Cell cycle control, cell division, chromosome partitioning)	ENOG410XQ8I(Cell division cycle 20)	PF12894.7(ANAPC4_WD40:Anaphase-promoting complex subunit 4 WD40 domain); PF00400.32(WD40:WD domain, G-beta repeat)	sp|Q86Y33|CD20B_HUMAN(Cell division cycle protein 20 homolog B OS=Homo sapiens OX=9606 GN=CDC20B PE=1 SV=3)	166979
ENSG00000188672	RHCE	Rh blood group CcEe antigens [Source:HGNC Symbol;Acc:HGNC:10008]	1571	2	7	0.14	0.29	4.26578	2.09281	0.0467019	0.115199	no	up	CAD29850.1(TPA: RhCE protein [Homo sapiens])	GO:0008519(molecular_function:ammonium transmembrane transporter activity); GO:0016021(cellular_component:integral component of membrane); GO:0016020(cellular_component:membrane); GO:0072488(biological_process:ammonium transmembrane transport); GO:0005887(cellular_component:integral component of plasma membrane); GO:0015696(biological_process:ammonium transport)	K06579	RH, CD240		ENOG410XTF8(U:Intracellular trafficking, secretion, and vesicular transport)	ENOG410XTF8(Ammonium transporter Rh type)	PF00909.21(Ammonium_transp:Ammonium Transporter Family)	sp|P18577|RHCE_HUMAN(Blood group Rh(CE) polypeptide OS=Homo sapiens OX=9606 GN=RHCE PE=1 SV=2)	6006
ENSG00000265206	AC004687.1	novel transcript, MIR142 host	1625	2	7	0.08	0.33	4.26578	2.09281	0.0467019	0.115199	no	up	XP_024613390.1(uncharacterized protein LOC112408078 [Neophocaena asiaeorientalis asiaeorientalis])
ENSG00000197506	SLC28A3	solute carrier family 28 member 3 [Source:HGNC Symbol;Acc:HGNC:16484]	4962	6	21	0.07	0.28	4.26578	2.09281	0.000570978	0.00217721	no	up	XP_003911917.3(solute carrier family 28 member 3 [Papio anubis])	GO:0015855(biological_process:pyrimidine nucleobase transport); GO:0005345(molecular_function:purine nucleobase transmembrane transporter activity); GO:0005783(cellular_component:endoplasmic reticulum); GO:0005789(cellular_component:endoplasmic reticulum membrane); GO:0016021(cellular_component:integral component of membrane); GO:0016020(cellular_component:membrane); GO:0015213(molecular_function…	K11536	SLC28A		COG1972(F:Nucleotide transport and metabolism)	COG1972()-nucleoside)	PF07662.13(Nucleos_tra2_C:Na+ dependent nucleoside transporter C-terminus); PF01773.20(Nucleos_tra2_N:Na+ dependent nucleoside transporter N-terminus); PF07670.14(Gate:Nucleoside recognition)	sp|Q9HAS3|S28A3_HUMAN(Solute carrier family 28 member 3 OS=Homo sapiens OX=9606 GN=SLC28A3 PE=1 SV=1)	64078
ENSG00000204616	TRIM31	tripartite motif containing 31 [Source:HGNC Symbol;Acc:HGNC:16289]	2027	2	7	0.06	0.57	4.26578	2.09281	0.0467019	0.115199	no	up	XP_009449161.2(E3 ubiquitin-protein ligase TRIM31 isoform X1 [Pan troglodytes])	GO:0005737(cellular_component:cytoplasm); GO:0051091(biological_process:positive regulation of sequence-specific DNA binding transcription factor activity); GO:0046597(biological_process:negative regulation of viral entry into host cell); GO:1902186(biological_process:regulation of viral release from host cell); GO:0005829(cellular_component:cytosol); GO:0060333(biological_process:interferon-gamm…	K12011	TRIM31		ENOG4111G04(S:Function unknown)	ENOG4111G04(tripartite motif containing)	PF15227.6(zf-C3HC4_4:zinc finger of C3HC4-type, RING); PF00643.24(zf-B_box:B-box zinc finger); PF00097.25(zf-C3HC4:Zinc finger, C3HC4 type (RING finger)); PF13445.6(zf-RING_UBOX:RING-type zinc-finger); PF13923.6(zf-C3HC4_2:Zinc finger, C3HC4 type (RING finger)); PF13920.6(zf-C3HC4_3:Zinc finger, C3HC4 type (RING finger)); PF13639.6(zf-RING_2:Ring finger domain); PF14835.6(zf-RING_6:zf-RING of BAR…	sp|Q9BZY9|TRI31_HUMAN(E3 ubiquitin-protein ligase TRIM31 OS=Homo sapiens OX=9606 GN=TRIM31 PE=1 SV=2)	11074
ENSG00000268186	ZNF114-AS1	ZNF114 antisense RNA 1 [Source:HGNC Symbol;Acc:HGNC:53930]	437	2	7	0.63	2.63	4.26578	2.09281	0.0467019	0.115199	no	up	XP_005971603.1(PREDICTED: zinc finger protein 367 [Pantholops hodgsonii])
ENSG00000227253	AL158834.2	novel transcript	696	1.15	3.99	0.14	0.59	4.22869	2.08021	0.134685	0.281653	no	up									sp|Q9H2F5|EPC1_HUMAN(Enhancer of polycomb homolog 1 OS=Homo sapiens OX=9606 GN=EPC1 PE=1 SV=1)
ENSG00000171570	RAB4B-EGLN2	RAB4B-EGLN2 readthrough (NMD candidate) [Source:HGNC Symbol;Acc:HGNC:44465]	2774	14.9	51.57	1.14	2.69	4.21834	2.07668	7.78673e-08	4.81506e-07	yes	up	XP_003270394.1(PREDICTED: egl nine homolog 2 [Nomascus leucogenys])	GO:0016705(molecular_function:oxidoreductase activity, acting on paired donors, with incorporation or reduction of molecular oxygen); GO:0043523(biological_process:regulation of neuron apoptotic process); GO:0001666(biological_process:response to hypoxia); GO:0061418(biological_process:regulation of transcription from RNA polymerase II promoter in response to hypoxia); GO:0045454(biological_proce…	K09592	EGLN, HPH	map04066(HIF-1 signaling pathway); map05211(Renal cell carcinoma); map05200(Pathways in cancer)	ENOG410ZHZN(O:Posttranslational modification, protein turnover, chaperones)	ENOG410ZHZN(Egl nine homolog)	PF00071.22(Ras:Ras family); PF08477.13(Roc:Ras of Complex, Roc, domain of DAPkinase); PF00025.21(Arf:ADP-ribosylation factor family); PF00009.27(GTP_EFTU:Elongation factor Tu GTP binding domain); PF01926.23(MMR_HSR1:50S ribosome-binding GTPase); PF04670.12(Gtr1_RagA:Gtr1/RagA G protein conserved region)	sp|Q96KS0|EGLN2_HUMAN(Egl nine homolog 2 OS=Homo sapiens OX=9606 GN=EGLN2 PE=1 SV=1)
ENSG00000123689	G0S2	G0/G1 switch 2 [Source:HGNC Symbol;Acc:HGNC:30229]	876	82	283	7.06	29.69	4.20633	2.07256	3.14982e-36	8.2595e-35	yes	up	NP_056529.1(G0/G1 switch protein 2 [Homo sapiens])	GO:0005811(cellular_component:lipid particle); GO:0120162(biological_process:positive regulation of cold-induced thermogenesis); GO:0019216(biological_process:regulation of lipid metabolic process); GO:0016021(cellular_component:integral component of membrane); GO:0006915(biological_process:apoptotic process); GO:2001238(biological_process:positive regulation of extrinsic apoptotic signaling path…				ENOG410YZQR(U:Intracellular trafficking, secretion, and vesicular transport)	ENOG410YZQR(G0 G1switch 2)	PF15103.6(G0-G1_switch_2:G0/G1 switch protein 2)	sp|P27469|G0S2_HUMAN(G0/G1 switch protein 2 OS=Homo sapiens OX=9606 GN=G0S2 PE=1 SV=1)	50486
ENSG00000255198	SNHG9	small nucleolar RNA host gene 9 [Source:HGNC Symbol;Acc:HGNC:33102]	471	9	31	8.34	39.08	4.19807	2.06973	3.2373e-05	0.000149047	yes	up	XP_019842605.1(PREDICTED: uncharacterized protein LOC109578058 [Bos indicus])
ENSG00000212724	KRTAP2-3	keratin associated protein 2-3 [Source:HGNC Symbol;Acc:HGNC:18906]	875	114	392.04	9.84	41.2	4.19137	2.06742	2.30914e-49	8.587e-48	yes	up	EHB02855.1(hypothetical protein GW7_06897 [Heterocephalus glaber])	GO:0031424(biological_process:keratinization); GO:0005829(cellular_component:cytosol); GO:0005882(cellular_component:intermediate filament); GO:0045095(cellular_component:keratin filament); GO:0005515(molecular_function:protein binding)				ENOG410XY8D(S:Function unknown)	ENOG410XY8D(In the hair cortex, hair keratin intermediate filaments are embedded in an interfilamentous matrix, consisting of hair keratin-associated proteins (KRTAP), which are essential for the formation of a rigid and resistant hair shaft through their extensive disulfide bond cross-linking with abundant cysteine residues of hair keratins. The matrix proteins include the high- sulfur and high-…	PF01500.17(Keratin_B2:Keratin, high sulfur B2 protein); PF13885.6(Keratin_B2_2:Keratin, high sulfur B2 protein)	sp|P0C7H8|KRA23_HUMAN(Keratin-associated protein 2-3 OS=Homo sapiens OX=9606 GN=KRTAP2-3 PE=1 SV=2)	730755
ENSG00000273391	AC083880.1	novel transcript, antisense to LUC7L2	535	3.71	12.75	0.74	3.06	4.18858	2.06646	0.00775198	0.023764	no	up
ENSG00000228897	AC012441.2	novel pseudogene	739	2.05	7.02	0.23	0.95	4.17363	2.0613	0.0485427	0.119077	no	up	XP_018886297.1(PREDICTED: putative uncharacterized protein FLJ44672 [Gorilla gorilla gorilla])					ENOG4110Q7T(S:Function unknown)	ENOG4110Q7T(-)		sp|Q6ZQT7|YJ013_HUMAN(Putative uncharacterized protein FLJ44672 OS=Homo sapiens OX=9606 PE=2 SV=1)
ENSG00000246985	SOCS2-AS1	SOCS2 antisense RNA 1 [Source:HGNC Symbol;Acc:HGNC:27054]	3325	9	30.8	0.51	1.56	4.17099	2.06039	3.61728e-05	0.000165639	yes	up	XP_018894916.1(PREDICTED: uncharacterized protein LOC101143061 [Gorilla gorilla gorilla])		K12581	CNOT7_8, CAF1, POP2	map03018(RNA degradation)	ENOG410YZTZ(S:Function unknown); ENOG410YX46(S:Function unknown); ENOG4110Q56(S:Function unknown)	ENOG410YZTZ(-); ENOG410YX46(-); ENOG4110Q56(-)		sp|Q86U02|CN165_HUMAN(Putative uncharacterized protein encoded by LINC00596 OS=Homo sapiens OX=9606 GN=LINC00596 PE=5 SV=1)	144481
ENSG00000173262	SLC2A14	solute carrier family 2 member 14 [Source:HGNC Symbol;Acc:HGNC:18301]	1873	90.95	310.51	4.66	20.55	4.16106	2.05695	3.23421e-39	9.29191e-38	yes	up	NP_001273166.1(solute carrier family 2, facilitated glucose transporter member 14 isoform d [Homo sapiens])	GO:0005355(molecular_function:glucose transmembrane transporter activity); GO:0016021(cellular_component:integral component of membrane); GO:0070837(biological_process:dehydroascorbic acid transport); GO:0055085(biological_process:transmembrane transport); GO:0005634(cellular_component:nucleus); GO:0016020(cellular_component:membrane); GO:0022857(molecular_function:transmembrane transporter activ…	K08142	SLC2A3, GLUT3		COG0477(G:Carbohydrate transport and metabolism)	COG0477(major facilitator Superfamily)	PF00083.24(Sugar_tr:Sugar (and other) transporter); PF07690.16(MFS_1:Major Facilitator Superfamily)	sp|Q8TDB8|GTR14_HUMAN(Solute carrier family 2, facilitated glucose transporter member 14 OS=Homo sapiens OX=9606 GN=SLC2A14 PE=2 SV=1)	144195
ENSG00000176230	OR4K17	olfactory receptor family 4 subfamily K member 17 [Source:HGNC Symbol;Acc:HGNC:15355]	1032	3	10.19	0.03	0.14	4.13984	2.04958	0.0178905	0.0502983	no	up	DAA04848.1(TPA_inf: olfactory receptor OR14-29 [Homo sapiens])	GO:0004930(molecular_function:G-protein coupled receptor activity); GO:0016020(cellular_component:membrane); GO:0007608(biological_process:sensory perception of smell); GO:0016021(cellular_component:integral component of membrane); GO:0004984(molecular_function:olfactory receptor activity); GO:0050911(biological_process:detection of chemical stimulus involved in sensory perception of smell); GO:0…	K04257	OLFR	map04740(Olfactory transduction)	ENOG4111997(U:Intracellular trafficking, secretion, and vesicular transport)	ENOG4111997(olfactory receptor, family 4, subfamily K, member 17)	PF13853.6(7tm_4:Olfactory receptor); PF00001.21(7tm_1:7 transmembrane receptor (rhodopsin family)); PF10320.9(7TM_GPCR_Srsx:Serpentine type 7TM GPCR chemoreceptor Srsx); PF10328.9(7TM_GPCR_Srx:Serpentine type 7TM GPCR chemoreceptor Srx)	sp|Q8NGC6|OR4KH_HUMAN(Olfactory receptor 4K17 OS=Homo sapiens OX=9606 GN=OR4K17 PE=3 SV=3)	390436
ENSG00000184313	MROH7	maestro heat like repeat family member 7 [Source:HGNC Symbol;Acc:HGNC:24802]	4343	2.3	7.8	0.05	0.25	4.13331	2.0473	0.0384357	0.0973951	no	up	NP_001034553.3(maestro heat-like repeat-containing protein family member 7 isoform 1 [Homo sapiens])	GO:0016021(cellular_component:integral component of membrane); GO:0016020(cellular_component:membrane); GO:0005615(cellular_component:extracellular space)				ENOG410XQE8(S:Function unknown)	ENOG410XQE8(Heat repeat)		sp|Q68CQ1|MROH7_HUMAN(Maestro heat-like repeat-containing protein family member 7 OS=Homo sapiens OX=9606 GN=MROH7 PE=2 SV=4)	374977
ENSG00000269945	AC004817.4	novel transcript	3625	3.93	13.29	0.06	0.25	4.12157	2.0432	0.00696028	0.0215644	no	up	XP_008977846.2(PREDICTED: LOW QUALITY PROTEIN: protein GVQW1 [Callithrix jacchus])	GO:0006355(biological_process:regulation of transcription, DNA-templated); GO:0003676(molecular_function:nucleic acid binding)				COG5048(S:Function unknown); ENOG410YY0X(S:Function unknown); ENOG410YWB9(S:Function unknown); ENOG410YX46(S:Function unknown); ENOG410YX7N(S:Function unknown); ENOG410YWK3(B:Chromatin structure and dynamics)	COG5048(Zinc finger protein); ENOG410YY0X(-); ENOG410YWB9(-); ENOG410YX46(-); ENOG410YX7N(-); ENOG410YWK3(High mobility group AT-hook 2)		sp|Q8WTZ3|YS049_HUMAN(Zinc finger protein ENSP00000375192 OS=Homo sapiens OX=9606 PE=2 SV=1)
ENSG00000223973	AC068491.1	platelet-activating factor acetylhydrolase, isoform Ib, alpha subunit 45kDa (PAFAH1B1) pseudogene	1241	2	6.74	0.11	0.54	4.10734	2.0382	0.055003	0.132923	no	up	KTG45427.1(hypothetical protein cypCar_00038495, partial [Cyprinus carpio])	GO:0005737(cellular_component:cytoplasm); GO:0016787(molecular_function:hydrolase activity); GO:0000132(biological_process:establishment of mitotic spindle orientation); GO:0070840(molecular_function:dynein complex binding); GO:0007399(biological_process:nervous system development); GO:0051012(biological_process:microtubule sliding); GO:0030154(biological_process:cell differentiation); GO:0005815…	K16794	PAFAH1B1, LIS1	map00565(Ether lipid metabolism)	ENOG410XP3K(S:Function unknown)	ENOG410XP3K(-)		sp|Q4RJN5|LIS1_TETNG(Lissencephaly-1 homolog OS=Tetraodon nigroviridis OX=99883 GN=pafah1b1 PE=3 SV=1)
ENSG00000175592	FOSL1	FOS like 1, AP-1 transcription factor subunit [Source:HGNC Symbol;Acc:HGNC:13718]	1702	3786	12758	152.32	627.93	4.10708	2.03811	0	0	yes	up	XP_003909595.1(fos-related antigen 1 [Papio anubis])	GO:0006968(biological_process:cellular defense response); GO:1990837(molecular_function:sequence-specific double-stranded DNA binding); GO:0060674(biological_process:placenta blood vessel development); GO:0007612(biological_process:learning); GO:0007296(biological_process:vitellogenesis); GO:0051412(biological_process:response to corticosterone); GO:0003677(molecular_function:DNA binding); GO:190…	K04502	FOSL1	map05166(Human T-cell leukemia virus 1 infection); map04657(IL-17 signaling pathway); map04380(Osteoclast differentiation); map04310(Wnt signaling pathway)	ENOG4111CH5(K:Transcription)	ENOG4111CH5(Transcription factor)	PF00170.21(bZIP_1:bZIP transcription factor); PF07716.15(bZIP_2:Basic region leucine zipper); PF03131.17(bZIP_Maf:bZIP Maf transcription factor)	sp|P15407|FOSL1_HUMAN(Fos-related antigen 1 OS=Homo sapiens OX=9606 GN=FOSL1 PE=1 SV=1)	8061
ENSG00000177212	OR2T33	olfactory receptor family 2 subfamily T member 33 [Source:HGNC Symbol;Acc:HGNC:31255]	4118	3.47	11.69	0.16	0.85	4.10597	2.03772	0.0115142	0.0339795	no	up	NP_001004695.1(olfactory receptor 2T33 [Homo sapiens])	GO:0004930(molecular_function:G-protein coupled receptor activity); GO:0016020(cellular_component:membrane); GO:0007608(biological_process:sensory perception of smell); GO:0016021(cellular_component:integral component of membrane); GO:0004984(molecular_function:olfactory receptor activity); GO:0050911(biological_process:detection of chemical stimulus involved in sensory perception of smell); GO:0…	K04257	OLFR	map04740(Olfactory transduction)	ENOG4111EHF(U:Intracellular trafficking, secretion, and vesicular transport)	ENOG4111EHF(Olfactory receptor)	PF13853.6(7tm_4:Olfactory receptor); PF00001.21(7tm_1:7 transmembrane receptor (rhodopsin family)); PF10320.9(7TM_GPCR_Srsx:Serpentine type 7TM GPCR chemoreceptor Srsx)	sp|Q8NG76|O2T33_HUMAN(Olfactory receptor 2T33 OS=Homo sapiens OX=9606 GN=OR2T33 PE=2 SV=1)	391195
ENSG00000205790	DPP9-AS1	DPP9 antisense RNA 1 [Source:HGNC Symbol;Acc:HGNC:50706]	3071	1.38	4.63	0.03	0.1	4.08915	2.0318	0.112479	0.242959	no	up	BAC86437.1(unnamed protein product [Homo sapiens])	GO:0004177(molecular_function:aminopeptidase activity); GO:0005829(cellular_component:cytosol); GO:0005634(cellular_component:nucleus); GO:0042802(molecular_function:identical protein binding); GO:0008236(molecular_function:serine-type peptidase activity)				ENOG41114AF(S:Function unknown); COG1506(E:Amino acid transport and metabolism)	ENOG41114AF(-); COG1506(peptidase s9 prolyl oligopeptidase active site domain protein)		sp|Q86TI2|DPP9_HUMAN(Dipeptidyl peptidase 9 OS=Homo sapiens OX=9606 GN=DPP9 PE=1 SV=3)	100131094
ENSG00000246214	AC024588.1	novel transcript, antisense to FAM134B	1894	4.03	13.5	0.13	0.58	4.08281	2.02956	0.00676453	0.0210061	no	up	XP_019838263.1(PREDICTED: LOW QUALITY PROTEIN: unconventional myosin-X [Bos indicus])	GO:0032433(cellular_component:filopodium tip); GO:0060002(molecular_function:plus-end directed microfilament motor activity); GO:0030175(cellular_component:filopodium); GO:0007165(biological_process:signal transduction); GO:0030705(biological_process:cytoskeleton-dependent intracellular transport); GO:0022409(biological_process:positive regulation of cell-cell adhesion); GO:0001726(cellular_compo…	K12559	MYO10	map04666(Fc gamma R-mediated phagocytosis); map05130(Pathogenic Escherichia coli infection)	COG5022(U:Intracellular trafficking, secretion, and vesicular transport)	COG5022(family with sequence similarity 134, member B)		sp|P79114|MYO10_BOVIN(Unconventional myosin-X OS=Bos taurus OX=9913 GN=MYO10 PE=1 SV=1)	101929524
ENSG00000272918	AC005070.3	novel transcript, antisense to MLL5	2646	3	10	0.07	0.27	4.06265	2.02242	0.0200432	0.0554341	no	up	BAC86879.1(unnamed protein product [Homo sapiens])	GO:0005759(cellular_component:mitochondrial matrix); GO:0016021(cellular_component:integral component of membrane); GO:0008480(molecular_function:sarcosine dehydrogenase activity)				ENOG410XV2W(S:Function unknown); ENOG4110PXT(S:Function unknown); ENOG4110PQH(S:Function unknown); ENOG4110Q8I(S:Function unknown); ENOG410ZBMQ(S:Function unknown)	ENOG410XV2W(-); ENOG4110PXT(-); ENOG4110PQH(-); ENOG4110Q8I(-); ENOG410ZBMQ(-)		sp|Q8N7M2|ZN283_HUMAN(Zinc finger protein 283 OS=Homo sapiens OX=9606 GN=ZNF283 PE=1 SV=4)
ENSG00000260428	SCX	scleraxis bHLH transcription factor [Source:HGNC Symbol;Acc:HGNC:32322]	1106	3	10	0.19	0.76	4.06265	2.02242	0.0200432	0.0554341	no	up	NP_001073983.1(basic helix-loop-helix transcription factor scleraxis [Homo sapiens])	GO:0032502(biological_process:developmental process); GO:2000543(biological_process:positive regulation of gastrulation); GO:0060008(biological_process:Sertoli cell differentiation); GO:0043425(molecular_function:bHLH transcription factor binding); GO:0030154(biological_process:cell differentiation); GO:0030509(biological_process:BMP signaling pathway); GO:0003179(biological_process:heart valve m…				ENOG411227D(J:Translation, ribosomal structure and biogenesis)	ENOG411227D(ribosome biogenesis, protein)	PF00010.26(HLH:Helix-loop-helix DNA-binding domain)	sp|Q7RTU7|SCX_HUMAN(Basic helix-loop-helix transcription factor scleraxis OS=Homo sapiens OX=9606 GN=SCX PE=3 SV=1)	642658
ENSG00000285584	AL158800.1	novel transcript	1320	3	10	0.16	0.65	4.06265	2.02242	0.0200432	0.0554341	no	up
ENSG00000179388	EGR3	early growth response 3 [Source:HGNC Symbol;Acc:HGNC:3240]	4514	3	10	0.04	0.15	4.06265	2.02242	0.0200432	0.0554341	no	up	EAW63649.1(early growth response 3 [Homo sapiens])	GO:0033089(biological_process:positive regulation of T cell differentiation in thymus); GO:0003676(molecular_function:nucleic acid binding); GO:0045202(cellular_component:synapse); GO:0045586(biological_process:regulation of gamma-delta T cell differentiation); GO:0003677(molecular_function:DNA binding); GO:0007274(biological_process:neuromuscular synaptic transmission); GO:0043565(molecular_func…	K12497	EGR3	map05203(Viral carcinogenesis); map05161(Hepatitis B); map04625(C-type lectin receptor signaling pathway)	COG5048(S:Function unknown)	COG5048(bridging integrator 3)	PF13465.6(zf-H2C2_2:Zinc-finger double domain); PF00096.26(zf-C2H2:Zinc finger, C2H2 type); PF13894.6(zf-C2H2_4:C2H2-type zinc finger); PF11928.8(DUF3446:Early growth response N-terminal domain)	sp|Q06889|EGR3_HUMAN(Early growth response protein 3 OS=Homo sapiens OX=9606 GN=EGR3 PE=2 SV=1)	1960
ENSG00000282051	AC010507.1	novel pseudogene	436	1.08	3.6	0.5	1.36	4.06265	2.02242	0.162919	0.329112	no	up	BAC87609.1(unnamed protein product [Homo sapiens])					ENOG41118AN(S:Function unknown); ENOG4110P30(S:Function unknown); ENOG4110P4Q(S:Function unknown)	ENOG41118AN(-); ENOG4110P30(-); ENOG4110P4Q(-)		sp|Q6ZRM9|YG024_HUMAN(Putative uncharacterized protein FLJ46235 OS=Homo sapiens OX=9606 PE=2 SV=1)
ENSG00000188152	NUTM2G	NUT family member 2G [Source:HGNC Symbol;Acc:HGNC:23449]	2675	3	10	0.06	0.25	4.06265	2.02242	0.0200432	0.0554341	no	up	XP_016816754.2(LOW QUALITY PROTEIN: NUT family member 2G [Pan troglodytes])					ENOG4111C0H(S:Function unknown)	ENOG4111C0H(family with sequence similarity 22, member)	PF12881.7(NUT:NUT protein)	sp|Q5VZR2|NTM2G_HUMAN(NUT family member 2G OS=Homo sapiens OX=9606 GN=NUTM2G PE=3 SV=2)	441457
ENSG00000262406	MMP12	matrix metallopeptidase 12 [Source:HGNC Symbol;Acc:HGNC:7158]	1822	6	20	0.2	0.82	4.06265	2.02242	0.00100613	0.00367477	no	up	NP_002417.2(macrophage metalloelastase preproprotein [Homo sapiens])	GO:0060309(biological_process:elastin catabolic process); GO:0004175(molecular_function:endopeptidase activity); GO:0060340(biological_process:positive regulation of type I interferon-mediated signaling pathway); GO:0031012(cellular_component:extracellular matrix); GO:0010628(biological_process:positive regulation of gene expression); GO:0008270(molecular_function:zinc ion binding); GO:0035313(bi…	K01413	MMP12		ENOG410XQ5D(O:Posttranslational modification, protein turnover, chaperones)	ENOG410XQ5D(matrix metallopeptidase)	PF00413.24(Peptidase_M10:Matrixin); PF00045.19(Hemopexin:Hemopexin); PF01471.18(PG_binding_1:Putative peptidoglycan binding domain); PF13582.6(Reprolysin_3:Metallo-peptidase family M12B Reprolysin-like)	sp|P39900|MMP12_HUMAN(Macrophage metalloelastase OS=Homo sapiens OX=9606 GN=MMP12 PE=1 SV=1)	4321
ENSG00000285608	AL161665.1	novel transcript, antisense to ARHGAP5	3938	48.78	162.6	0.69	2.82	4.06265	2.02242	6.75914e-21	9.97453e-20	yes	up	XP_012661916.1(rho GTPase-activating protein 5 [Otolemur garnettii])	GO:0005737(cellular_component:cytoplasm); GO:0051056(biological_process:regulation of small GTPase mediated signal transduction); GO:0042169(molecular_function:SH2 domain binding); GO:0005783(cellular_component:endoplasmic reticulum); GO:0005096(molecular_function:GTPase activator activity); GO:0005829(cellular_component:cytosol); GO:0003924(molecular_function:GTPase activity); GO:0007165(biologi…	K13709	ARHGAP5	map04670(Leukocyte transendothelial migration); map04510(Focal adhesion)	ENOG410XR4E(S:Function unknown)	ENOG410XR4E(rho GTPase activating protein)		sp|Q13017|RHG05_HUMAN(Rho GTPase-activating protein 5 OS=Homo sapiens OX=9606 GN=ARHGAP5 PE=1 SV=2)
ENSG00000229677	AC018644.1	ribosomal protein L17 (RPL17) pseudogene	551	3	10	0.56	2.26	4.06265	2.02242	0.0200432	0.0554341	no	up	VFV18992.1(60s ribosomal protein l17-like [Lynx pardinus])	GO:0003735(molecular_function:structural constituent of ribosome); GO:0015934(cellular_component:large ribosomal subunit); GO:0005840(cellular_component:ribosome); GO:0006412(biological_process:translation)	K02880	RP-L17e, RPL17	map03010(Ribosome)	COG0091(J:Translation, ribosomal structure and biogenesis)	COG0091(The globular domain of the protein is located near the polypeptide exit tunnel on the outside of the subunit, while an extended beta-hairpin is found that lines the wall of the exit tunnel in the center of the 70S ribosome (By similarity))		sp|Q5XTY7|RL17_FELCA(60S ribosomal protein L17 OS=Felis catus OX=9685 GN=RPL17 PE=2 SV=3)
ENSG00000281706	LINC01012	long intergenic non-protein coding RNA 1012 [Source:NCBI gene (formerly Entrezgene);Acc:100507173]	2771	3	10	0.3	0.64	4.06265	2.02242	0.0200432	0.0554341	no	up	XP_011842717.1(PREDICTED: LOW QUALITY PROTEIN: uncharacterized protein LOC105544743, partial [Mandrillus leucophaeus])					ENOG4110PPG(S:Function unknown); ENOG4110Q24(O:Posttranslational modification, protein turnover, chaperones); ENOG4110PXT(S:Function unknown); ENOG411219Y(S:Function unknown); ENOG410YYVQ(S:Function unknown); ENOG410YZTZ(S:Function unknown)	ENOG4110PPG(-); ENOG4110Q24(-); ENOG4110PXT(-); ENOG411219Y(-); ENOG410YYVQ(-); ENOG410YZTZ(-)		sp|Q6UX73|CP089_HUMAN(UPF0764 protein C16orf89 OS=Homo sapiens OX=9606 GN=C16orf89 PE=1 SV=2)	100507173
ENSG00000261502	AC040174.1	novel transcript	2691	3	10	0.06	0.38	4.06265	2.02242	0.0200432	0.0554341	no	up
ENSG00000139289	PHLDA1	pleckstrin homology like domain family A member 1 [Source:HGNC Symbol;Acc:HGNC:8933]	5913	699.04	2329	6.56	26.93	4.06067	2.02172	8.9403e-276	2.17749e-273	yes	up	NP_031376.3(pleckstrin homology-like domain family A member 1 [Homo sapiens])	GO:0005737(cellular_component:cytoplasm); GO:0043065(biological_process:positive regulation of apoptotic process); GO:0005730(cellular_component:nucleolus); GO:0000086(biological_process:G2/M transition of mitotic cell cycle); GO:0031410(cellular_component:cytoplasmic vesicle); GO:0005634(cellular_component:nucleus); GO:0006915(biological_process:apoptotic process); GO:0045210(biological_process:…				ENOG4111IXF(O:Posttranslational modification, protein turnover, chaperones)	ENOG4111IXF(pleckstrin homology-like domain family A member)	PF17339.2(PH_15:PH domain)	sp|Q8WV24|PHLA1_HUMAN(Pleckstrin homology-like domain family A member 1 OS=Homo sapiens OX=9606 GN=PHLDA1 PE=1 SV=4)	22822
ENSG00000198870	STKLD1	serine/threonine kinase like domain containing 1 [Source:HGNC Symbol;Acc:HGNC:28669]	2826	5	16.6	0.26	1.11	4.0464	2.01664	0.00278362	0.0094116	no	up	NP_714921.4(serine/threonine kinase-like domain-containing protein STKLD1 [Homo sapiens])	GO:0004674(molecular_function:protein serine/threonine kinase activity); GO:0006468(biological_process:protein phosphorylation); GO:0004672(molecular_function:protein kinase activity); GO:0005524(molecular_function:ATP binding); GO:0000166(molecular_function:nucleotide binding)	K17546	STKLD1		ENOG410Y7JF(S:Function unknown); ENOG410ZRRJ(S:Function unknown)	ENOG410Y7JF(Surfeit locus 1 family protein); ENOG410ZRRJ(-)	PF00069.25(Pkinase:Protein kinase domain); PF07714.17(Pkinase_Tyr:Protein tyrosine kinase)	sp|Q8NE28|STKL1_HUMAN(Serine/threonine kinase-like domain-containing protein STKLD1 OS=Homo sapiens OX=9606 GN=STKLD1 PE=2 SV=5)	169436
ENSG00000228998	AC091167.1	PERP, TP53 apoptosis effector (PERP) pseudogene	588	2.23	7.38	0.37	1.48	4.0335	2.01203	0.046468	0.114654	no	up	XP_002915134.1(PREDICTED: p53 apoptosis effector related to PMP-22 [Ailuropoda melanoleuca])	GO:0005794(cellular_component:Golgi apparatus); GO:0097202(biological_process:activation of cysteine-type endopeptidase activity); GO:0007219(biological_process:Notch signaling pathway); GO:0034113(biological_process:heterotypic cell-cell adhesion); GO:0097186(biological_process:amelogenesis); GO:0016021(cellular_component:integral component of membrane); GO:0005739(cellular_component:mitochondri…	K10136	PERP	map04115(p53 signaling pathway)	ENOG4111P5K(S:Function unknown)	ENOG4111P5K(Transmembrane protein 47)		sp|Q96FX8|PERP_HUMAN(p53 apoptosis effector related to PMP-22 OS=Homo sapiens OX=9606 GN=PERP PE=2 SV=1)
ENSG00000287629	AC006059.5	novel transcript, antisense to ZBTB47	4927	1.39	4.6	0.02	0.06	4.03342	2.012	0.115958	0.248784	no	up	EAW64663.1(hCG2041871, partial [Homo sapiens])	GO:0006355(biological_process:regulation of transcription, DNA-templated); GO:0005634(cellular_component:nucleus); GO:0003677(molecular_function:DNA binding)	K12581	CNOT7_8, CAF1, POP2	map03018(RNA degradation)	ENOG410YYVQ(S:Function unknown); ENOG4110PR4(S:Function unknown); ENOG4110PPG(S:Function unknown)	ENOG410YYVQ(-); ENOG4110PR4(-); ENOG4110PPG(-)		sp|Q8N7I0|GVQW1_HUMAN(Protein GVQW1 OS=Homo sapiens OX=9606 GN=GVQW1 PE=2 SV=1)
ENSG00000276203	ANKRD20A3P	ankyrin repeat domain 20 family member A3, pseudogene [Source:HGNC Symbol;Acc:HGNC:31981]	3964	8.65	28.62	0.08	0.88	4.03259	2.01171	8.83113e-05	0.000383534	yes	up	NP_001012419.1(ankyrin repeat domain-containing protein 20A3 [Homo sapiens])	GO:0005515(molecular_function:protein binding); GO:0005886(cellular_component:plasma membrane)	K17299	POTE		COG0666(S:Function unknown)	COG0666(Ankyrin Repeat)	PF14915.6(CCDC144C:CCDC144C protein coiled-coil region); PF13637.6(Ank_4:Ankyrin repeats (many copies)); PF12796.7(Ank_2:Ankyrin repeats (3 copies)); PF13857.6(Ank_5:Ankyrin repeats (many copies)); PF00023.30(Ank:Ankyrin repeat); PF13606.6(Ank_3:Ankyrin repeat)	sp|Q5VUR7|A20A3_HUMAN(Ankyrin repeat domain-containing protein 20A3 OS=Homo sapiens OX=9606 GN=ANKRD20A3 PE=4 SV=1)	642929
ENSG00000197768	STPG3	sperm-tail PG-rich repeat containing 3 [Source:HGNC Symbol;Acc:HGNC:37285]	1207	1	3.3	0.1	0.35	4.02202	2.00792	0.183624	0.36395	no	up	NP_001243628.1(protein STPG3 isoform a [Homo sapiens])	GO:0005856(cellular_component:cytoskeleton)				ENOG4111W6G(S:Function unknown)	ENOG4111W6G(chromosome 9 open reading frame 173)		sp|Q8N7X2|STPG3_HUMAN(Protein STPG3 OS=Homo sapiens OX=9606 GN=STPG3 PE=2 SV=2)	441476
ENSG00000131480	AOC2	amine oxidase copper containing 2 [Source:HGNC Symbol;Acc:HGNC:549]	2677	12.33	40.66	0.27	1.08	4.01916	2.00689	3.07381e-06	1.6058e-05	yes	up	NP_033720.2(retina-specific copper amine oxidase isoform b precursor [Homo sapiens])	GO:0005737(cellular_component:cytoplasm); GO:0022900(biological_process:electron transport chain); GO:0046872(molecular_function:metal ion binding); GO:0052593(molecular_function:tryptamine:oxygen oxidoreductase (deaminating) activity); GO:0052595(molecular_function:aliphatic-amine oxidase activity); GO:0009308(biological_process:amine metabolic process); GO:0052594(molecular_function:aminoaceton…	K00276	AOC3, AOC2, tynA	map00350(Tyrosine metabolism); map00410(beta-Alanine metabolism); map00360(Phenylalanine metabolism); map00260(Glycine, serine and threonine metabolism)	COG3733(O:Posttranslational modification, protein turnover, chaperones)	COG3733(proteasome (prosome, macropain) activator subunit)	PF01179.20(Cu_amine_oxid:Copper amine oxidase, enzyme domain); PF02727.16(Cu_amine_oxidN2:Copper amine oxidase, N2 domain); PF02728.16(Cu_amine_oxidN3:Copper amine oxidase, N3 domain)	sp|O75106|AOC2_HUMAN(Retina-specific copper amine oxidase OS=Homo sapiens OX=9606 GN=AOC2 PE=1 SV=2)	314
ENSG00000257921	AC025165.3	novel protein	2246	12.15	39.91	0.32	1.28	4.00347	2.00125	3.94794e-06	2.03068e-05	yes	up	EAW97076.1(Ts translation elongation factor, mitochondrial, isoform CRA_b [Homo sapiens])	GO:0070125(biological_process:mitochondrial translational elongation); GO:0005634(cellular_component:nucleus); GO:0032784(biological_process:regulation of DNA-templated transcription, elongation); GO:0005739(cellular_component:mitochondrion); GO:0070129(biological_process:regulation of mitochondrial translation); GO:0016740(molecular_function:transferase activity); GO:0003723(molecular_function:R…	K02357	tsf, TSFM		COG0264(J:Translation, ribosomal structure and biogenesis)	COG0264(Associates with the EF-Tu.GDP complex and induces the exchange of GDP to GTP. It remains bound to the aminoacyl-tRNA.EF- Tu.GTP complex up to the GTP hydrolysis stage on the ribosome (By similarity))	PF10294.9(Methyltransf_16:Lysine methyltransferase)	sp|P43897|EFTS_HUMAN(Elongation factor Ts, mitochondrial OS=Homo sapiens OX=9606 GN=TSFM PE=1 SV=2)
ENSG00000288012	AP003307.1	novel transcript, antisense to CUL5	605	9.48	31.04	1.49	5.89	3.99065	1.99663	4.84386e-05	0.000217893	yes	up	XP_522173.3(LOW QUALITY PROTEIN: cullin-5 [Pan troglodytes])		K10612	CUL5	map04120(Ubiquitin mediated proteolysis); map05170(Human immunodeficiency virus 1 infection)
ENSG00000254682	AP002387.1	novel transcript	680	11	36	1.41	5.58	3.98878	1.99595	1.21619e-05	5.90193e-05	yes	up
ENSG00000269792	AC011500.3	novel transcript, antisense to EID2B	647	1.32	4.32	0.18	0.73	3.98878	1.99595	0.129664	0.273993	no	up	NP_689574.1(EP300-interacting inhibitor of differentiation 2B [Homo sapiens])	GO:0007517(biological_process:muscle organ development); GO:0005634(cellular_component:nucleus); GO:0030154(biological_process:cell differentiation); GO:0045892(biological_process:negative regulation of transcription, DNA-templated); GO:0045662(biological_process:negative regulation of myoblast differentiation); GO:0042802(molecular_function:identical protein binding)				ENOG411199A(K:Transcription)	ENOG411199A(EP300 interacting inhibitor of differentiation 2B)		sp|Q96D98|EID2B_HUMAN(EP300-interacting inhibitor of differentiation 2B OS=Homo sapiens OX=9606 GN=EID2B PE=1 SV=2)
ENSG00000268509	AC026202.3	novel transcript, antisense to EDEM1	1127	2.19	7.15	0.13	0.53	3.97917	1.99247	0.0514894	0.125339	no	up	AAH11805.2(Unknown (protein for IMAGE:4335840), partial [Homo sapiens])	GO:0030176(cellular_component:integral component of endoplasmic reticulum membrane); GO:1904382(biological_process:mannose trimming involved in glycoprotein ERAD pathway); GO:0016020(cellular_component:membrane); GO:0036510(biological_process:trimming of terminal mannose on C branch); GO:0016235(cellular_component:aggresome); GO:0036498(biological_process:IRE1-mediated unfolded protein response);…	K10084	EDEM1	map04141(Protein processing in endoplasmic reticulum)	ENOG4110P5K(S:Function unknown); ENOG410XS6F(O:Posttranslational modification, protein turnover, chaperones)	ENOG4110P5K(-); ENOG410XS6F(ER degradation enhancer, mannosidase alpha-like)		sp|Q92611|EDEM1_HUMAN(ER degradation-enhancing alpha-mannosidase-like protein 1 OS=Homo sapiens OX=9606 GN=EDEM1 PE=1 SV=1)
ENSG00000274423	SEC22B2P	SEC22 homolog B2, pseudogene [Source:HGNC Symbol;Acc:HGNC:53890]	573	9.87	32.2	0.2	0.8	3.97621	1.99139	3.60936e-05	0.000165304	yes	up	O75396.4(RecName: Full=Vesicle-trafficking protein SEC22b; AltName: Full=ER-Golgi SNARE of 24 kDa; Short=ERS-24; Short=ERS24; AltName: Full=SEC22 vesicle-trafficking protein homolog B; AltName: Full=SEC22 vesicle-trafficking protein-like 1)	GO:0048208(biological_process:COPII vesicle coating); GO:0008021(cellular_component:synaptic vesicle); GO:0005783(cellular_component:endoplasmic reticulum); GO:0033116(cellular_component:endoplasmic reticulum-Golgi intermediate compartment membrane); GO:0005789(cellular_component:endoplasmic reticulum membrane); GO:0005484(molecular_function:SNAP receptor activity); GO:0030133(cellular_component:…	K08517	SEC22	map04130(SNARE interactions in vesicular transport); map05134(Legionellosis); map04145(Phagosome)	COG5143(U:Intracellular trafficking, secretion, and vesicular transport)	COG5143(Vesicle-associated membrane protein)		sp|O75396|SC22B_HUMAN(Vesicle-trafficking protein SEC22b OS=Homo sapiens OX=9606 GN=SEC22B PE=1 SV=4)
ENSG00000238184	CD81-AS1	CD81 antisense RNA 1 [Source:HGNC Symbol;Acc:HGNC:49384]	1460	4	13	0.18	0.69	3.96108	1.9859	0.00878871	0.0266073	no	up										101927682
ENSG00000159409	CELF3	CUGBP Elav-like family member 3 [Source:HGNC Symbol;Acc:HGNC:11967]	2444	4	13	0.04	0.17	3.96108	1.9859	0.00878871	0.0266073	no	up	XP_007975366.1(PREDICTED: CUGBP Elav-like family member 3 isoform X3 [Chlorocebus sabaeus])	GO:0005737(cellular_component:cytoplasm); GO:0005634(cellular_component:nucleus); GO:0003723(molecular_function:RNA binding); GO:0003676(molecular_function:nucleic acid binding); GO:0006397(biological_process:mRNA processing)	K13207	CUGBP, BRUNOL, CELF		ENOG410XNTW(S:Function unknown)	ENOG410XNTW(CUGBP, Elav-like family member)	PF00076.22(RRM_1:RNA recognition motif. (a.k.a. RRM, RBD, or RNP domain))	sp|Q5SZQ8|CELF3_HUMAN(CUGBP Elav-like family member 3 OS=Homo sapiens OX=9606 GN=CELF3 PE=1 SV=1)	11189
ENSG00000103355	PRSS33	serine protease 33 [Source:HGNC Symbol;Acc:HGNC:30405]	1676	4	13	0.14	0.56	3.96108	1.9859	0.00878871	0.0266073	no	up	NP_690851.2(serine protease 33 precursor [Homo sapiens])	GO:0005737(cellular_component:cytoplasm); GO:0004252(molecular_function:serine-type endopeptidase activity); GO:0005615(cellular_component:extracellular space); GO:0016787(molecular_function:hydrolase activity); GO:0070528(biological_process:protein kinase C signaling); GO:0005576(cellular_component:extracellular region); GO:0006508(biological_process:proteolysis); GO:0008233(molecular_function:p…	K09629	PRSS33		COG5640(O:Posttranslational modification, protein turnover, chaperones)	COG5640(protease)	PF00089.26(Trypsin:Trypsin); PF09342.11(DUF1986:Domain of unknown function (DUF1986)); PF13365.6(Trypsin_2:Trypsin-like peptidase domain)	sp|Q8NF86|PRS33_HUMAN(Serine protease 33 OS=Homo sapiens OX=9606 GN=PRSS33 PE=1 SV=3)	260429
ENSG00000237017	AC245052.4	novel transcript	4158	4.01	13.01	0.05	0.21	3.95425	1.9834	0.00881844	0.0266853	no	up	XP_016812110.2(protein GVQW1-like [Pan troglodytes])	GO:0016607(cellular_component:nuclear speck); GO:0046540(cellular_component:U4/U6 x U5 tri-snRNP complex); GO:0071166(biological_process:ribonucleoprotein complex localization); GO:0000244(biological_process:spliceosomal tri-snRNP complex assembly); GO:0030621(molecular_function:U4 snRNA binding); GO:0005634(cellular_component:nucleus); GO:0030622(molecular_function:U4atac snRNA binding); GO:0000…	K12844	PRPF31	map03040(Spliceosome)	ENOG410YYVQ(S:Function unknown); ENOG4110NZH(S:Function unknown); ENOG4110PR4(S:Function unknown); ENOG4110Q68(S:Function unknown)	ENOG410YYVQ(-); ENOG4110NZH(-); ENOG4110PR4(-); ENOG4110Q68(-)		sp|Q8WWY3|PRP31_HUMAN(U4/U6 small nuclear ribonucleoprotein Prp31 OS=Homo sapiens OX=9606 GN=PRPF31 PE=1 SV=2)
ENSG00000285854	AC010197.2	novel transcript	3765	1.94	6.29	0.03	0.13	3.95166	1.98246	0.0686841	0.159717	no	up	NP_068776.2(glycogen [starch] synthase, liver [Homo sapiens])	GO:0005737(cellular_component:cytoplasm); GO:0005856(cellular_component:cytoskeleton); GO:0004373(molecular_function:glycogen (starch) synthase activity); GO:0005975(biological_process:carbohydrate metabolic process); GO:0016616(molecular_function:oxidoreductase activity, acting on the CH-OH group of donors, NAD or NADP as acceptor); GO:0061547(molecular_function:glycogen synthase activity, trans…	K00693	GYS	map00500(Starch and sucrose metabolism); map04922(Glucagon signaling pathway); map04910(Insulin signaling pathway); map04151(PI3K-Akt signaling pathway); map04152(AMPK signaling pathway); map04931(Insulin resistance)	COG0438(M:Cell wall/membrane/envelope biogenesis)	COG0438(Glycosyl transferase (Group 1)	PF00056.23(Ldh_1_N:lactate/malate dehydrogenase, NAD binding domain); PF02866.18(Ldh_1_C:lactate/malate dehydrogenase, alpha/beta C-terminal domain); PF02056.16(Glyco_hydro_4:Family 4 glycosyl hydrolase)	sp|P54840|GYS2_HUMAN(Glycogen [starch] synthase, liver OS=Homo sapiens OX=9606 GN=GYS2 PE=1 SV=2)
ENSG00000163611	SPICE1	spindle and centriole associated protein 1 [Source:HGNC Symbol;Acc:HGNC:25083]	5417	241.64	781.07	5.73	19.36	3.9396	1.97805	3.07598e-91	2.15438e-89	yes	up	NP_001318008.1(spindle and centriole-associated protein 1 isoform b [Homo sapiens])	GO:0005737(cellular_component:cytoplasm); GO:0005856(cellular_component:cytoskeleton); GO:0005819(cellular_component:spindle); GO:0005813(cellular_component:centrosome); GO:0005814(cellular_component:centriole); GO:0005815(cellular_component:microtubule organizing center); GO:0090307(biological_process:mitotic spindle assembly); GO:0051301(biological_process:cell division); GO:0005515(molecular_f…	K16490	SPICE1		ENOG410YWRG(Z:Cytoskeleton)	ENOG410YWRG(spindle and centriole associated protein 1)	PF15678.5(SPICE:Centriole duplication and mitotic chromosome congression)	sp|Q8N0Z3|SPICE_HUMAN(Spindle and centriole-associated protein 1 OS=Homo sapiens OX=9606 GN=SPICE1 PE=1 SV=1)	152185
ENSG00000278611	ZNF426-DT	ZNF426 divergent transcript [Source:HGNC Symbol;Acc:HGNC:53777]	905	5	16	0.44	1.73	3.90014	1.96353	0.00391123	0.0128061	no	up	EHH20620.1(hypothetical protein EGK_03509, partial [Macaca mulatta])	GO:0006355(biological_process:regulation of transcription, DNA-templated); GO:0005634(cellular_component:nucleus); GO:0000785(cellular_component:chromatin); GO:0003677(molecular_function:DNA binding)	K12581;K01064	CNOT7_8, CAF1, POP2;WNT9	map05165(Human papillomavirus infection); map04390(Hippo signaling pathway); map05217(Basal cell carcinoma); map04310(Wnt signaling pathway); map05010(Alzheimer disease); map05225(Hepatocellular carcinoma); map05224(Breast cancer); map05226(Gastric cancer); map05205(Proteoglycans in cancer); map05200(Pathways in cancer); map04550(Signaling pathways regulating pluripotency of stem cells); map03018…	ENOG410YX7N(S:Function unknown); ENOG410YYHK(S:Function unknown); ENOG410YY0X(S:Function unknown); ENOG411219Y(S:Function unknown); ENOG410YZTZ(S:Function unknown)	ENOG410YX7N(-); ENOG410YYHK(-); ENOG410YY0X(-); ENOG411219Y(-); ENOG410YZTZ(-)		sp|Q8WTZ3|YS049_HUMAN(Zinc finger protein ENSP00000375192 OS=Homo sapiens OX=9606 PE=2 SV=1)	101928238
ENSG00000287978	AC245407.2	novel transcript	668	5	16	0.66	2.56	3.90014	1.96353	0.00391123	0.0128061	no	up	XP_025220648.1(uncharacterized protein LOC112611207 [Theropithecus gelada])									100996756
ENSG00000120129	DUSP1	dual specificity phosphatase 1 [Source:HGNC Symbol;Acc:HGNC:3064]	2013	1596	5084	47.48	185.32	3.88243	1.95696	0	0	yes	up	TEA22986.1(hypothetical protein DBR06_SOUSAS13110026, partial [Sousa chinensis])	GO:0051384(biological_process:response to glucocorticoid); GO:0016791(molecular_function:phosphatase activity); GO:0016787(molecular_function:hydrolase activity); GO:0008330(molecular_function:protein tyrosine/threonine phosphatase activity); GO:0006470(biological_process:protein dephosphorylation); GO:0051019(molecular_function:mitogen-activated protein kinase binding); GO:0000188(biological_pro…	K21278	DUSP1	map04010(MAPK signaling pathway); map05418(Fluid shear stress and atherosclerosis); map04726(Serotonergic synapse)	COG2453(D:Cell cycle control, cell division, chromosome partitioning); COG2453(K:Transcription); COG2453(L:Replication, recombination and repair)	COG2453(Component of the Mediator complex, a coactivator involved in regulated gene transcription of nearly all RNA polymerase II-dependent genes. Mediator functions as a bridge to convey information from gene-specific regulatory proteins to the basal RNA polymerase II transcription machinery. Mediator is recruited to promoters by direct interactions with regulatory proteins and serves as a scaff…	PF00782.20(DSPc:Dual specificity phosphatase, catalytic domain); PF00581.20(Rhodanese:Rhodanese-like domain); PF00102.27(Y_phosphatase:Protein-tyrosine phosphatase)	sp|P28562|DUS1_HUMAN(Dual specificity protein phosphatase 1 OS=Homo sapiens OX=9606 GN=DUSP1 PE=1 SV=3)	1843
ENSG00000260059	AC092620.2	novel transcript	2764	1	3.17	0.02	0.08	3.86358	1.94994	0.201118	0.39241	no	up	XP_016791643.1(carcinoembryonic antigen-related cell adhesion molecule 19 isoform X4 [Pan troglodytes])	GO:0005654(cellular_component:nucleoplasm)				ENOG41113P7(S:Function unknown); ENOG4110Q3K(S:Function unknown); ENOG410YYVQ(S:Function unknown); ENOG410YW83(S:Function unknown); ENOG4110NZH(S:Function unknown)	ENOG41113P7(chromosome 8 open reading frame 44); ENOG4110Q3K(-); ENOG410YYVQ(-); ENOG410YW83(-); ENOG4110NZH(-)		sp|Q96CB5|CH044_HUMAN(Putative uncharacterized protein C8orf44 OS=Homo sapiens OX=9606 GN=C8orf44 PE=2 SV=2)
ENSG00000104826	LHB	luteinizing hormone subunit beta [Source:HGNC Symbol;Acc:HGNC:6584]	524	6	19	1.32	4.99	3.85952	1.94842	0.00175941	0.00617175	no	up	NP_000885.1(lutropin subunit beta precursor [Homo sapiens])	GO:0005179(molecular_function:hormone activity); GO:0005737(cellular_component:cytoplasm); GO:0006701(biological_process:progesterone biosynthetic process); GO:0005796(cellular_component:Golgi lumen); GO:0005615(cellular_component:extracellular space); GO:0008584(biological_process:male gonad development); GO:0005576(cellular_component:extracellular region); GO:0007165(biological_process:signal t…	K08521	LHB	map04913(Ovarian steroidogenesis); map04024(cAMP signaling pathway); map04080(Neuroactive ligand-receptor interaction); map04929(GnRH secretion); map04912(GnRH signaling pathway); map04917(Prolactin signaling pathway)	ENOG4111ZSU(O:Posttranslational modification, protein turnover, chaperones)	ENOG4111ZSU(follicle-stimulating hormone activity)	PF00007.22(Cys_knot:Cystine-knot domain)	sp|P01229|LSHB_HUMAN(Lutropin subunit beta OS=Homo sapiens OX=9606 GN=LHB PE=1 SV=3)	3972
ENSG00000280374	AC019080.5	novel transcript	757	5.14	16.21	0.55	2.12	3.84371	1.9425	0.00393291	0.0128709	no	up
ENSG00000205578	POM121B	POM121 transmembrane nucleoporin B (pseudogene) [Source:HGNC Symbol;Acc:HGNC:34004]	2475	6.07	19.14	0.14	0.55	3.84312	1.94228	0.00173007	0.00607988	no	up	A6NF01.2(PUTATIVE PSEUDOGENE: RecName: Full=Putative nuclear envelope pore membrane protein POM 121B)	GO:0031965(cellular_component:nuclear membrane); GO:0017056(molecular_function:structural constituent of nuclear pore); GO:0016032(biological_process:viral process); GO:0008139(molecular_function:nuclear localization sequence binding); GO:0005643(cellular_component:nuclear pore); GO:1900034(biological_process:regulation of cellular response to heat); GO:0016021(cellular_component:integral compone…	K14316	POM121, NUP121	map03013(RNA transport)	ENOG4112BJY(U:Intracellular trafficking, secretion, and vesicular transport)	ENOG4112BJY(nuclear envelope pore membrane protein POM)		sp|A6NF01|P121B_HUMAN(Putative nuclear envelope pore membrane protein POM 121B OS=Homo sapiens OX=9606 GN=POM121B PE=5 SV=2)
ENSG00000164949	GEM	GTP binding protein overexpressed in skeletal muscle [Source:HGNC Symbol;Acc:HGNC:4234]	2103	165	518	4.62	17.5	3.82628	1.93594	1.78558e-59	8.04551e-58	yes	up	NP_005252.1(GTP-binding protein GEM [Homo sapiens])	GO:0000287(molecular_function:magnesium ion binding); GO:0006955(biological_process:immune response); GO:0009898(cellular_component:cytoplasmic side of plasma membrane); GO:0007165(biological_process:signal transduction); GO:0007166(biological_process:cell surface receptor signaling pathway); GO:0072686(cellular_component:mitotic spindle); GO:0005634(cellular_component:nucleus); GO:0016020(cellul…	K07846	GEM		COG1100(S:Function unknown)	COG1100(GTP-binding Protein)	PF00071.22(Ras:Ras family); PF08477.13(Roc:Ras of Complex, Roc, domain of DAPkinase); PF03193.16(RsgA_GTPase:RsgA GTPase); PF02421.18(FeoB_N:Ferrous iron transport protein B); PF00005.27(ABC_tran:ABC transporter); PF01926.23(MMR_HSR1:50S ribosome-binding GTPase)	sp|P55040|GEM_HUMAN(GTP-binding protein GEM OS=Homo sapiens OX=9606 GN=GEM PE=1 SV=1)	2669
ENSG00000139318	DUSP6	dual specificity phosphatase 6 [Source:HGNC Symbol;Acc:HGNC:3072]	3627	225.51	706.31	3.57	13.37	3.81734	1.93257	3.0634e-80	1.86529e-78	yes	up	XP_004845044.2(dual specificity protein phosphatase 6 isoform X1 [Heterocephalus glaber])	GO:0000187(biological_process:activation of MAPK activity); GO:0016791(molecular_function:phosphatase activity); GO:0008330(molecular_function:protein tyrosine/threonine phosphatase activity); GO:0006470(biological_process:protein dephosphorylation); GO:0030154(biological_process:cell differentiation); GO:0060420(biological_process:regulation of heart growth); GO:0000188(biological_process:inacti…	K04459	DUSP, MKP	map04010(MAPK signaling pathway)	COG2453(U:Intracellular trafficking, secretion, and vesicular transport)	COG2453(Microtubule-associated protein 1 light chain 3)	PF00782.20(DSPc:Dual specificity phosphatase, catalytic domain); PF00581.20(Rhodanese:Rhodanese-like domain); PF00102.27(Y_phosphatase:Protein-tyrosine phosphatase)	sp|Q16828|DUS6_HUMAN(Dual specificity protein phosphatase 6 OS=Homo sapiens OX=9606 GN=DUSP6 PE=1 SV=2)	1848
ENSG00000077522	ACTN2	actinin alpha 2 [Source:HGNC Symbol;Acc:HGNC:164]	4872	95	296	2.47	7.74	3.79751	1.92505	1.71924e-34	4.34388e-33	yes	up	NP_001094.1(alpha-actinin-2 isoform 1 [Homo sapiens])	GO:0042391(biological_process:regulation of membrane potential); GO:0019894(molecular_function:kinesin binding); GO:0055013(biological_process:cardiac muscle cell development); GO:1901017(biological_process:negative regulation of potassium ion transmembrane transporter activity); GO:0030507(molecular_function:spectrin binding); GO:0032029(molecular_function:myosin tail binding); GO:0030035(biolog…	K21073	ACTN2_3	map05412(Arrhythmogenic right ventricular cardiomyopathy (ARVC))	COG5069(Z:Cytoskeleton)	COG5069(Microtubule associated monoxygenase, calponin and LIM domain containing)	PF00435.21(Spectrin:Spectrin repeat); PF00307.31(CH:Calponin homology (CH) domain); PF08726.10(EFhand_Ca_insen:Ca2+ insensitive EF hand); PF11971.8(CAMSAP_CH:CAMSAP CH domain); PF00036.32(EF-hand_1:EF hand); PF13833.6(EF-hand_8:EF-hand domain pair); PF13499.6(EF-hand_7:EF-hand domain pair); PF13405.6(EF-hand_6:EF-hand domain)	sp|P35609|ACTN2_HUMAN(Alpha-actinin-2 OS=Homo sapiens OX=9606 GN=ACTN2 PE=1 SV=1)	88
ENSG00000285160	AL139082.2	thrombospondin type 1 domain containing 1 (THSD1) pseudogene	368	2.49	7.75	1.26	4.61	3.79344	1.92351	0.0476139	0.116979	no	up	XP_018895117.1(PREDICTED: thrombospondin type-1 domain-containing protein 1 isoform X1 [Gorilla gorilla gorilla])	GO:0005829(cellular_component:cytosol); GO:0005576(cellular_component:extracellular region); GO:0016021(cellular_component:integral component of membrane)				ENOG410Z44J(U:Intracellular trafficking, secretion, and vesicular transport)	ENOG410Z44J(thrombospondin, type I, domain containing 1)		sp|Q9NS62|THSD1_HUMAN(Thrombospondin type-1 domain-containing protein 1 OS=Homo sapiens OX=9606 GN=THSD1 PE=2 SV=1)
ENSG00000075407	ZNF37A	zinc finger protein 37A [Source:HGNC Symbol;Acc:HGNC:13102]	7027	110.44	343.53	3.27	7.36	3.79113	1.92263	1.08731e-39	3.1608e-38	yes	up	EAW85884.1(zinc finger protein 37a (KOX 21), isoform CRA_a [Homo sapiens])	GO:0003700(molecular_function:transcription factor activity, sequence-specific DNA binding); GO:0005634(cellular_component:nucleus); GO:0006355(biological_process:regulation of transcription, DNA-templated); GO:0003676(molecular_function:nucleic acid binding); GO:0003677(molecular_function:DNA binding); GO:0046872(molecular_function:metal ion binding); GO:0000981(molecular_function:RNA polymerase…	K09228	KRAB	map05168(Herpes simplex virus 1 infection)	COG5048(S:Function unknown)	COG5048(Zinc finger protein)	PF13465.6(zf-H2C2_2:Zinc-finger double domain); PF00096.26(zf-C2H2:Zinc finger, C2H2 type); PF13894.6(zf-C2H2_4:C2H2-type zinc finger); PF01352.27(KRAB:KRAB box); PF13912.6(zf-C2H2_6:C2H2-type zinc finger); PF09723.10(Zn-ribbon_8:Zinc ribbon domain)	sp|P17032|ZN37A_HUMAN(Zinc finger protein 37A OS=Homo sapiens OX=9606 GN=ZNF37A PE=2 SV=3)	7587
ENSG00000233762	RPS15P4	ribosomal protein S15 pseudogene 4 [Source:HGNC Symbol;Acc:HGNC:35712]	447	1.02	3.17	0.3	1.13	3.78782	1.92137	0.205551	0.399445	no	up	EAX11211.1(hCG1783417 [Homo sapiens])	GO:0000184(biological_process:nuclear-transcribed mRNA catabolic process, nonsense-mediated decay); GO:0022627(cellular_component:cytosolic small ribosomal subunit); GO:0019083(biological_process:viral transcription); GO:0006614(biological_process:SRP-dependent cotranslational protein targeting to membrane); GO:0000028(biological_process:ribosomal small subunit assembly); GO:0003677(molecular_fun…	K02958	RP-S15e, RPS15	map03010(Ribosome)	COG0185(J:Translation, ribosomal structure and biogenesis)	COG0185(Protein S19 forms a complex with S13 that binds strongly to the 16S ribosomal RNA (By similarity))		sp|P62846|RS15_CHICK(40S ribosomal protein S15 OS=Gallus gallus OX=9031 GN=RPS15 PE=2 SV=2)
ENSG00000279047	AC244517.5	novel transcript, antisense to PCDHB1 and PCDHB2	1980	0.48	1.49	0.08	0.17	3.78334	1.91966	0.385741	0.646208	no	up	NP_061759.1(protocadherin beta-2 precursor [Homo sapiens])	GO:0007399(biological_process:nervous system development); GO:0016339(biological_process:calcium-dependent cell-cell adhesion via plasma membrane cell adhesion molecules); GO:0005886(cellular_component:plasma membrane); GO:0005509(molecular_function:calcium ion binding); GO:0005887(cellular_component:integral component of plasma membrane); GO:0007268(biological_process:chemical synaptic transmiss…	K16494	PCDHB		ENOG410XQHI(U:Intracellular trafficking, secretion, and vesicular transport)	ENOG410XQHI(Cadherins are calcium dependent cell adhesion proteins (By similarity))		sp|Q9Y5E7|PCDB2_HUMAN(Protocadherin beta-2 OS=Homo sapiens OX=9606 GN=PCDHB2 PE=1 SV=1)
ENSG00000267277	AC024575.1	novel transcript, antisense to SWSAP1	682	2.33	7.23	0.3	1.12	3.78193	1.91912	0.0560969	0.134927	no	up	XP_512391.2(ATPase SWSAP1 [Pan troglodytes])	GO:0050821(biological_process:protein stabilization); GO:0097196(cellular_component:Shu complex); GO:0003697(molecular_function:single-stranded DNA binding); GO:0016887(molecular_function:ATPase activity); GO:0000724(biological_process:double-strand break repair via homologous recombination)				ENOG41128AG(S:Function unknown)	ENOG41128AG(SWIM-type zinc finger 7 associated protein 1)		sp|Q6NVH7|SWAP1_HUMAN(ATPase SWSAP1 OS=Homo sapiens OX=9606 GN=SWSAP1 PE=1 SV=1)
ENSG00000231991	ANXA2P2	annexin A2 pseudogene 2 [Source:HGNC Symbol;Acc:HGNC:539]	1020	1.11	3.44	0.08	0.29	3.77717	1.9173	0.187892	0.370914	no	up	A6NMY6.2(PUTATIVE PSEUDOGENE: RecName: Full=Putative annexin A2-like protein; AltName: Full=Annexin A2 pseudogene 2; AltName: Full=Lipocortin II pseudogene)	GO:0019897(cellular_component:extrinsic component of plasma membrane); GO:0035578(cellular_component:azurophil granule lumen); GO:0032804(biological_process:negative regulation of low-density lipoprotein particle receptor catabolic process); GO:0005262(molecular_function:calcium channel activity); GO:0048146(biological_process:positive regulation of fibroblast proliferation); GO:1905581(biologica…	K17092	ANXA2	map05132(Salmonella infection)	ENOG410XPUN(U:Intracellular trafficking, secretion, and vesicular transport)	ENOG410XPUN(T cell receptor beta constant 2)		sp|A6NMY6|AXA2L_HUMAN(Putative annexin A2-like protein OS=Homo sapiens OX=9606 GN=ANXA2P2 PE=5 SV=2)
ENSG00000227344	HAUS6P1	HAUS augmin like complex subunit 6 pseudogene 1 [Source:HGNC Symbol;Acc:HGNC:43764]	1551	1.02	3.15	0.04	0.16	3.76393	1.91224	0.208433	0.403768	no	up	AAQ09022.1(unknown protein [Homo sapiens])	GO:0016607(cellular_component:nuclear speck); GO:0005819(cellular_component:spindle); GO:0000086(biological_process:G2/M transition of mitotic cell cycle); GO:0005813(cellular_component:centrosome); GO:0005829(cellular_component:cytosol); GO:0010389(biological_process:regulation of G2/M transition of mitotic cell cycle); GO:0007098(biological_process:centrosome cycle); GO:0070652(cellular_compone…	K16589	HAUS6		ENOG4111YMT(S:Function unknown)	ENOG4111YMT(HAUS augmin-like complex subunit 6)		sp|Q7Z4H7|HAUS6_HUMAN(HAUS augmin-like complex subunit 6 OS=Homo sapiens OX=9606 GN=HAUS6 PE=1 SV=2)
ENSG00000257711	AC079385.2	novel transcript, antisense to RFX4	4079	4	12.34	0.44	0.64	3.75998	1.91073	0.0128333	0.0373664	no	up	BAH12795.1(unnamed protein product [Homo sapiens])	GO:0016021(cellular_component:integral component of membrane); GO:0006355(biological_process:regulation of transcription, DNA-templated); GO:0000785(cellular_component:chromatin); GO:0003676(molecular_function:nucleic acid binding); GO:0003677(molecular_function:DNA binding); GO:0005634(cellular_component:nucleus)	K12581;K15322	CNOT7_8, CAF1, POP2;TSEN2	map03018(RNA degradation)	ENOG410YX7N(S:Function unknown); ENOG410YY0X(S:Function unknown); ENOG410YZTZ(S:Function unknown); ENOG4110Q7U(S:Function unknown); ENOG410YYHK(S:Function unknown)	ENOG410YX7N(-); ENOG410YY0X(-); ENOG410YZTZ(-); ENOG4110Q7U(-); ENOG410YYHK(-)		sp|Q86U02|CN165_HUMAN(Putative uncharacterized protein encoded by LINC00596 OS=Homo sapiens OX=9606 GN=LINC00596 PE=5 SV=1)	100505978
ENSG00000145020	AMT	aminomethyltransferase [Source:HGNC Symbol;Acc:HGNC:473]	1997	14.56	44.91	0.4	1.85	3.75935	1.91048	2.06774e-06	1.10237e-05	yes	up	NP_000472.2(aminomethyltransferase, mitochondrial isoform 1 precursor [Homo sapiens])	GO:0004047(molecular_function:aminomethyltransferase activity); GO:0019464(biological_process:glycine decarboxylation via glycine cleavage system); GO:0006546(biological_process:glycine catabolic process); GO:0005739(cellular_component:mitochondrion); GO:0005654(cellular_component:nucleoplasm); GO:0008483(molecular_function:transaminase activity); GO:0016740(molecular_function:transferase activit…	K00605	gcvT, AMT	map00630(Glyoxylate and dicarboxylate metabolism); map00260(Glycine, serine and threonine metabolism); map00670(One carbon pool by folate)	COG0404(E:Amino acid transport and metabolism)	COG0404(The glycine cleavage system catalyzes the degradation of glycine (By similarity))	PF01571.21(GCV_T:Aminomethyltransferase folate-binding domain); PF08669.11(GCV_T_C:Glycine cleavage T-protein C-terminal barrel domain)	sp|P48728|GCST_HUMAN(Aminomethyltransferase, mitochondrial OS=Homo sapiens OX=9606 GN=AMT PE=1 SV=1)	275
ENSG00000259485	LINC02253	long intergenic non-protein coding RNA 2253 [Source:HGNC Symbol;Acc:HGNC:53151]	1149	1	3.08	0.18	0.42	3.75389	1.90839	0.21418	0.412977	no	up	EAW96591.1(hCG1805230, partial [Homo sapiens])	GO:0016021(cellular_component:integral component of membrane); GO:0001525(biological_process:angiogenesis); GO:0030971(molecular_function:receptor tyrosine kinase binding); GO:0048014(biological_process:Tie signaling pathway)				ENOG4110S2T(S:Function unknown); ENOG4110PQT(S:Function unknown)	ENOG4110S2T(-); ENOG4110PQT(-)
ENSG00000182472	CAPN12	calpain 12 [Source:HGNC Symbol;Acc:HGNC:13249]	3129	15.02	46.14	0.6	2.73	3.74402	1.90459	1.57631e-06	8.51627e-06	yes	up	NP_653292.2(calpain-12 [Homo sapiens])	GO:0005737(cellular_component:cytoplasm); GO:0016787(molecular_function:hydrolase activity); GO:0005509(molecular_function:calcium ion binding); GO:0006508(biological_process:proteolysis); GO:0046872(molecular_function:metal ion binding); GO:0004198(molecular_function:calcium-dependent cysteine-type endopeptidase activity)	K04740	CAPN12		ENOG410XP0B(O:Posttranslational modification, protein turnover, chaperones)	ENOG410XP0B(Calpain-like cysteine peptidase)	PF00648.21(Peptidase_C2:Calpain family cysteine protease); PF01067.22(Calpain_III:Calpain large subunit, domain III)	sp|Q6ZSI9|CAN12_HUMAN(Calpain-12 OS=Homo sapiens OX=9606 GN=CAPN12 PE=2 SV=1)	147968
ENSG00000284431	AL022238.3	novel protein	4563	56.21	172.62	1.06	3.94	3.7429	1.90416	1.61082e-20	2.34384e-19	yes	up	ELW64451.1(Small G protein signaling modulator 3 [Tupaia chinensis])	GO:0004018(molecular_function:N6-(1,2-dicarboxyethyl)AMP AMP-lyase (fumarate-forming) activity); GO:0043547(biological_process:positive regulation of GTPase activity); GO:0048227(biological_process:plasma membrane to endosome transport); GO:0090630(biological_process:activation of GTPase activity); GO:0006886(biological_process:intracellular protein transport); GO:0007050(biological_process:cell …	K20176	SGSM3, MAP		COG5210(F:Nucleotide transport and metabolism)	COG5210(adenylosuccinate lyase)		sp|Q96HU1|SGSM3_HUMAN(Small G protein signaling modulator 3 OS=Homo sapiens OX=9606 GN=SGSM3 PE=1 SV=1)
ENSG00000287967	AC004882.3	novel transcript, antisense to UQCR10	777	1.02	3.12	0.1	0.39	3.72808	1.89843	0.21283	0.41061	no	up	NP_001003684.1(cytochrome b-c1 complex subunit 9 isoform b [Homo sapiens])	GO:0005750(cellular_component:mitochondrial respiratory chain complex III); GO:0016021(cellular_component:integral component of membrane); GO:0008121(molecular_function:ubiquinol-cytochrome-c reductase activity); GO:0006122(biological_process:mitochondrial electron transport, ubiquinol to cytochrome c); GO:0005743(cellular_component:mitochondrial inner membrane); GO:0009060(biological_process:aer…	K00419	QCR9, UCRC	map00190(Oxidative phosphorylation); map04260(Cardiac muscle contraction); map05012(Parkinson disease); map05010(Alzheimer disease); map05016(Huntington disease); map04714(Thermogenesis); map04932(Non-alcoholic fatty liver disease (NAFLD))	ENOG410XUZE(S:Function unknown)	ENOG410XUZE(-)		sp|Q9UDW1|QCR9_HUMAN(Cytochrome b-c1 complex subunit 9 OS=Homo sapiens OX=9606 GN=UQCR10 PE=1 SV=3)
ENSG00000280018	CU634019.5	novel transcript	936	37.67	115.2	4.77	12.81	3.72724	1.89811	3.75272e-14	3.81552e-13	yes	up
ENSG00000228084	AC118553.1	novel transcript	655	1.26	3.84	0.17	0.63	3.71442	1.89314	0.167733	0.337225	no	up	XP_007976021.1(PREDICTED: uncharacterized protein LOC103224373 isoform X1 [Chlorocebus sabaeus])
ENSG00000170160	CCDC144A	coiled-coil domain containing 144A [Source:HGNC Symbol;Acc:HGNC:29072]	5830	2.89	8.78	0.04	0.57	3.70278	1.88861	0.0372854	0.0948537	no	up	NP_055510.1(coiled-coil domain-containing protein 144A [Homo sapiens])					ENOG4111BDS(S:Function unknown); COG0666(S:Function unknown)	ENOG4111BDS(Coiled-coil domain-containing protein); COG0666(Ankyrin Repeat)	PF14915.6(CCDC144C:CCDC144C protein coiled-coil region); PF12001.8(DUF3496:Domain of unknown function (DUF3496))	sp|A2RUR9|C144A_HUMAN(Coiled-coil domain-containing protein 144A OS=Homo sapiens OX=9606 GN=CCDC144A PE=2 SV=1)	9720
ENSG00000146592	CREB5	cAMP responsive element binding protein 5 [Source:HGNC Symbol;Acc:HGNC:16844]	8539	153	464	1.98	12.15	3.69622	1.88605	1.08834e-51	4.2891e-50	yes	up	NP_878901.2(cyclic AMP-responsive element-binding protein 5 isoform alpha [Homo sapiens])	GO:1990837(molecular_function:sequence-specific double-stranded DNA binding); GO:0003676(molecular_function:nucleic acid binding); GO:0003700(molecular_function:transcription factor activity, sequence-specific DNA binding); GO:0005634(cellular_component:nucleus); GO:0006366(biological_process:transcription from RNA polymerase II promoter); GO:0006355(biological_process:regulation of transcription…	K09047	CREB5, CREBPA	map05166(Human T-cell leukemia virus 1 infection); map05215(Prostate cancer); map05165(Human papillomavirus infection); map05163(Human cytomegalovirus infection); map04261(Adrenergic signaling in cardiomyocytes); map05161(Hepatitis B); map04151(PI3K-Akt signaling pathway); map04911(Insulin secretion); map04211(Longevity regulating pathway); map04962(Vasopressin-regulated water reabsorption); map0…	ENOG4111CH5(K:Transcription)	ENOG4111CH5(Transcription factor)	PF00170.21(bZIP_1:bZIP transcription factor); PF07716.15(bZIP_2:Basic region leucine zipper); PF03131.17(bZIP_Maf:bZIP Maf transcription factor)	sp|Q02930|CREB5_HUMAN(Cyclic AMP-responsive element-binding protein 5 OS=Homo sapiens OX=9606 GN=CREB5 PE=1 SV=3)	9586
ENSG00000257474	AC027288.1	novel transcript	816	1	3.03	0.1	0.35	3.69295	1.88477	0.221793	0.424748	no	up	Q1W209.2(RecName: Full=Embryonic stem cell-related gene protein; Short=hES cell-related gene protein)	GO:0005634(cellular_component:nucleus); GO:0008270(molecular_function:zinc ion binding); GO:0003676(molecular_function:nucleic acid binding)				ENOG411283D(I:Lipid transport and metabolism)	ENOG411283D(phospholipase A2 group)		sp|Q1W209|ESRG_HUMAN(Embryonic stem cell-related gene protein OS=Homo sapiens OX=9606 GN=ESRG PE=2 SV=2)
ENSG00000226510	UPK1A-AS1	UPK1A antisense RNA 1 [Source:HGNC Symbol;Acc:HGNC:40603]	795	8	24.22	0.8	2.93	3.6899	1.88358	0.000554786	0.00211995	no	up	XP_011898998.1(PREDICTED: uroplakin-1a isoform X1 [Cercocebus atys])	GO:0051259(biological_process:protein oligomerization); GO:0005783(cellular_component:endoplasmic reticulum); GO:0070062(cellular_component:extracellular exosome); GO:0016021(cellular_component:integral component of membrane); GO:0005886(cellular_component:plasma membrane); GO:0120001(cellular_component:apical plasma membrane urothelial plaque); GO:0030855(biological_process:epithelial cell diffe…	K17347	UPK1		ENOG4111IRY(S:Function unknown)	ENOG4111IRY(tetraspanin)		sp|O00322|UPK1A_HUMAN(Uroplakin-1a OS=Homo sapiens OX=9606 GN=UPK1A PE=1 SV=1)	100862728
ENSG00000285948	AC123768.4	novel transcript, antisense to ARHGAP11A	2228	1.19	3.6	0.03	0.12	3.68711	1.88249	0.183301	0.363443	no	up	XP_012362873.1(PREDICTED: rho GTPase-activating protein 11A isoform X1 [Nomascus leucogenys])	GO:0051056(biological_process:regulation of small GTPase mediated signal transduction); GO:0005829(cellular_component:cytosol); GO:0005096(molecular_function:GTPase activator activity); GO:0007165(biological_process:signal transduction)	K20635	ARHGAP11		ENOG410YVI5(S:Function unknown)	ENOG410YVI5(rho GTPase activating protein)		sp|Q6P4F7|RHGBA_HUMAN(Rho GTPase-activating protein 11A OS=Homo sapiens OX=9606 GN=ARHGAP11A PE=1 SV=2)
ENSG00000224363	FP700111.1	novel transcript	2502	2.79	8.44	0.18	0.68	3.68696	1.88243	0.0416093	0.104264	no	up	XP_012359570.1(PREDICTED: uncharacterized protein LOC105739191 [Nomascus leucogenys])
ENSG00000233974	AC138951.1	POM121 membrane glycoprotein (POM121) pseudogene	2685	4	12.08	0.09	0.32	3.68076	1.88	0.0148772	0.0425976	no	up	A6NNC1.3(RecName: Full=Putative POM121-like protein 1-like)	GO:0016021(cellular_component:integral component of membrane)				ENOG41116V3(S:Function unknown)	ENOG41116V3(POM121-like protein 1-like)		sp|A6NNC1|P12LL_HUMAN(Putative POM121-like protein 1-like OS=Homo sapiens OX=9606 PE=5 SV=3)
ENSG00000163661	PTX3	pentraxin 3 [Source:HGNC Symbol;Acc:HGNC:9692]	1884	453	1368	14.56	53.85	3.6806	1.87994	4.38888e-148	5.36893e-146	yes	up	XP_011814421.1(PREDICTED: pentraxin-related protein PTX3 [Colobus angolensis palliatus])	GO:0045429(biological_process:positive regulation of nitric oxide biosynthetic process); GO:0031012(cellular_component:extracellular matrix); GO:0046597(biological_process:negative regulation of viral entry into host cell); GO:0044871(biological_process:negative regulation by host of viral glycoprotein metabolic process); GO:0050766(biological_process:positive regulation of phagocytosis); GO:0005…				ENOG410XRG6(U:Intracellular trafficking, secretion, and vesicular transport)	ENOG410XRG6(Pentraxin 3, long)	PF00354.17(Pentaxin:Pentaxin family); PF13385.6(Laminin_G_3:Concanavalin A-like lectin/glucanases superfamily)	sp|P26022|PTX3_HUMAN(Pentraxin-related protein PTX3 OS=Homo sapiens OX=9606 GN=PTX3 PE=1 SV=3)	5806
ENSG00000231588	SHQ1P1	SHQ1, H/ACA ribonucleoprotein assembly factor pseudogene 1 [Source:HGNC Symbol;Acc:HGNC:45013]	1544	1.26	3.8	0.05	0.19	3.67573	1.87803	0.172273	0.345171	no	up	EHH51183.1(hypothetical protein EGM_10517, partial [Macaca fascicularis])	GO:0005737(cellular_component:cytoplasm); GO:0005654(cellular_component:nucleoplasm); GO:0005829(cellular_component:cytosol); GO:0051082(molecular_function:unfolded protein binding); GO:0043065(biological_process:positive regulation of apoptotic process); GO:1904874(biological_process:positive regulation of telomerase RNA localization to Cajal body); GO:0022618(biological_process:ribonucleoprotei…	K14764	SHQ1		ENOG410ZIEU(S:Function unknown)	ENOG410ZIEU(SHQ1 homolog (S. cerevisiae))		sp|Q6PI26|SHQ1_HUMAN(Protein SHQ1 homolog OS=Homo sapiens OX=9606 GN=SHQ1 PE=1 SV=2)
ENSG00000179598	PLD6	phospholipase D family member 6 [Source:HGNC Symbol;Acc:HGNC:30447]	2578	170.43	513.56	3.83	14.14	3.67262	1.87681	1.1813e-56	5.06126e-55	yes	up	XP_003808818.1(mitochondrial cardiolipin hydrolase [Pan paniscus])	GO:0006654(biological_process:phosphatidic acid biosynthetic process); GO:0035755(molecular_function:cardiolipin hydrolase activity); GO:0030154(biological_process:cell differentiation); GO:0090305(biological_process:nucleic acid phosphodiester bond hydrolysis); GO:0034587(biological_process:piRNA metabolic process); GO:0051321(biological_process:meiotic cell cycle); GO:0043046(biological_process…	K16862	PLD6		COG1502(S:Function unknown)	COG1502(-)	PF13091.6(PLDc_2:PLD-like domain); PF00614.22(PLDc:Phospholipase D Active site motif)	sp|Q8N2A8|PLD6_HUMAN(Mitochondrial cardiolipin hydrolase OS=Homo sapiens OX=9606 GN=PLD6 PE=1 SV=1)	201164
ENSG00000127951	FGL2	fibrinogen like 2 [Source:HGNC Symbol;Acc:HGNC:3696]	4256	1	3.01	0.01	0.15	3.66857	1.87522	0.224912	0.429777	no	up	NP_006673.1(fibroleukin precursor [Homo sapiens])	GO:0002291(biological_process:T cell activation via T cell receptor contact with antigen bound to MHC molecule on antigen presenting cell); GO:0005201(molecular_function:extracellular matrix structural constituent); GO:0005615(cellular_component:extracellular space); GO:0008233(molecular_function:peptidase activity); GO:0050687(biological_process:negative regulation of defense response to virus);…				ENOG410ZYS4(S:Function unknown)	ENOG410ZYS4(Coiled-coil domain containing 146)	PF00147.18(Fibrinogen_C:Fibrinogen beta and gamma chains, C-terminal globular domain); PF05377.11(FlaC_arch:Flagella accessory protein C (FlaC))	sp|Q14314|FGL2_HUMAN(Fibroleukin OS=Homo sapiens OX=9606 GN=FGL2 PE=1 SV=1)	10875
ENSG00000234297	AL592293.2	PC4 and SFRS1 interacting protein 1 (PSIP1) pseudogene	996	1	3.01	0.07	0.26	3.66857	1.87522	0.224912	0.429777	no	up	NP_066967.3(PC4 and SFRS1-interacting protein isoform 1 [Homo sapiens])	GO:0005720(cellular_component:nuclear heterochromatin); GO:0034399(cellular_component:nuclear periphery); GO:0051169(biological_process:nuclear transport); GO:0000395(biological_process:mRNA 5'-splice site recognition); GO:0033613(molecular_function:activating transcription factor binding); GO:0035327(cellular_component:transcriptionally active chromatin); GO:0075713(biological_process:establishm…				ENOG410Y5WD(P:Inorganic ion transport and metabolism)	ENOG410Y5WD(chloride channel)		sp|O75475|PSIP1_HUMAN(PC4 and SFRS1-interacting protein OS=Homo sapiens OX=9606 GN=PSIP1 PE=1 SV=1)
ENSG00000283175	AC007920.2	novel transcript, antisense to MASP1	1973	1	3.01	0.03	0.11	3.66857	1.87522	0.224912	0.429777	no	up	XP_016791643.1(carcinoembryonic antigen-related cell adhesion molecule 19 isoform X4 [Pan troglodytes])	GO:0006355(biological_process:regulation of transcription, DNA-templated); GO:0016021(cellular_component:integral component of membrane); GO:0000785(cellular_component:chromatin); GO:0005634(cellular_component:nucleus); GO:0003677(molecular_function:DNA binding)	K15322	TSEN2		ENOG410YYHK(S:Function unknown); ENOG410YY0X(S:Function unknown); ENOG410YZ90(S:Function unknown); ENOG410YX7N(S:Function unknown); ENOG4110PU0(S:Function unknown); ENOG410YZTZ(S:Function unknown); ENOG410YX46(S:Function unknown); ENOG410YWK3(B:Chromatin structure and dynamics)	ENOG410YYHK(-); ENOG410YY0X(-); ENOG410YZ90(-); ENOG410YX7N(-); ENOG4110PU0(-); ENOG410YZTZ(-); ENOG410YX46(-); ENOG410YWK3(High mobility group AT-hook 2)		sp|Q86U02|CN165_HUMAN(Putative uncharacterized protein encoded by LINC00596 OS=Homo sapiens OX=9606 GN=LINC00596 PE=5 SV=1)	101929130
ENSG00000049192	ADAMTS6	ADAM metallopeptidase with thrombospondin type 1 motif 6 [Source:HGNC Symbol;Acc:HGNC:222]	7309	494	1485	8.19	31	3.66379	1.87334	7.97617e-160	1.03175e-157	yes	up	NP_922932.2(A disintegrin and metalloproteinase with thrombospondin motifs 6 preproprotein [Homo sapiens])	GO:0007507(biological_process:heart development); GO:0004222(molecular_function:metalloendopeptidase activity); GO:0003279(biological_process:cardiac septum development); GO:0016787(molecular_function:hydrolase activity); GO:0035904(biological_process:aorta development); GO:0001822(biological_process:kidney development); GO:0031012(cellular_component:extracellular matrix); GO:0005576(cellular_com…	K08621	ADAMTS6		ENOG410XPKZ(O:Posttranslational modification, protein turnover, chaperones)	ENOG410XPKZ(peptidyl-prolyl cis-trans isomerase activity)	PF01562.19(Pep_M12B_propep:Reprolysin family propeptide); PF05986.14(ADAM_spacer1:ADAM-TS Spacer 1); PF01421.19(Reprolysin:Reprolysin (M12B) family zinc metalloprotease); PF00090.19(TSP_1:Thrombospondin type 1 domain); PF17771.1(ADAM_CR_2:ADAM cysteine-rich domain); PF13688.6(Reprolysin_5:Metallo-peptidase family M12); PF13582.6(Reprolysin_3:Metallo-peptidase family M12B Reprolysin-like); PF08686…	sp|Q9UKP5|ATS6_HUMAN(A disintegrin and metalloproteinase with thrombospondin motifs 6 OS=Homo sapiens OX=9606 GN=ADAMTS6 PE=2 SV=2)	11174
ENSG00000257941	AC011611.5	density-regulated protein (DENR) pseudogene	578	2	6.01	0.34	1.24	3.66248	1.87282	0.0866499	0.195606	no	up	NP_001271950.1(density-regulated protein [Macaca fascicularis])	GO:0075522(biological_process:IRES-dependent viral translational initiation); GO:0032790(biological_process:ribosome disassembly); GO:0002188(biological_process:translation reinitiation); GO:0001731(biological_process:formation of translation preinitiation complex); GO:0003743(molecular_function:translation initiation factor activity); GO:0003729(molecular_function:mRNA binding)				COG0023(J:Translation, ribosomal structure and biogenesis)	COG0023(translation initiation factor)		sp|O43583|DENR_HUMAN(Density-regulated protein OS=Homo sapiens OX=9606 GN=DENR PE=1 SV=2)
ENSG00000278897	AC020951.1	TEC	2271	2	6.01	0.05	0.19	3.66248	1.87282	0.0866499	0.195606	no	up	Q9QC07.2(RecName: Full=Endogenous retrovirus group K member 18 Pol protein; AltName: Full=HERV-K(C1a) Pol protein; AltName: Full=HERV-K110 Pol protein; AltName: Full=HERV-K18 Pol protein; AltName: Full=HERV-K_1q23.3 provirus ancestral Pol protein; Includes: RecName: Full=Reverse transcriptase; Includes: RecName: Full=Ribonuclease H; Short=RNase H)	GO:0006310(biological_process:DNA recombination); GO:0016032(biological_process:viral process); GO:0015074(biological_process:DNA integration); GO:0016021(cellular_component:integral component of membrane); GO:0005886(cellular_component:plasma membrane); GO:0004523(molecular_function:RNA-DNA hybrid ribonuclease activity); GO:0005198(molecular_function:structural molecule activity); GO:0003964(mol…				COG2801(L:Replication, recombination and repair)	COG2801(Retrotransposon protein)		sp|Q9QC07|POK18_HUMAN(Endogenous retrovirus group K member 18 Pol protein OS=Homo sapiens OX=9606 GN=ERVK-18 PE=3 SV=2)
ENSG00000274718	AL136964.1	novel transcript	2990	3	9	0.06	0.21	3.65639	1.87042	0.0361851	0.0924635	no	up	BAC04924.1(unnamed protein product [Homo sapiens])	GO:0016021(cellular_component:integral component of membrane); GO:0046872(molecular_function:metal ion binding); GO:0005634(cellular_component:nucleus); GO:0003677(molecular_function:DNA binding)				ENOG410XV2W(S:Function unknown); ENOG4110Q7A(S:Function unknown); ENOG4110PU0(S:Function unknown)	ENOG410XV2W(-); ENOG4110Q7A(-); ENOG4110PU0(-)		sp|Q8WTZ3|YS049_HUMAN(Zinc finger protein ENSP00000375192 OS=Homo sapiens OX=9606 PE=2 SV=1)
ENSG00000273387	AC005005.3	novel transcript, antisense to SMTN	1410	7	21	0.32	1.17	3.65639	1.87042	0.00137464	0.00491515	no	up	AAH12026.1(Unknown (protein for IMAGE:4476475) [Homo sapiens])	GO:0005737(cellular_component:cytoplasm); GO:0005856(cellular_component:cytoskeleton); GO:0007517(biological_process:muscle organ development); GO:0015629(cellular_component:actin cytoskeleton); GO:0006939(biological_process:smooth muscle contraction); GO:0003085(biological_process:negative regulation of systemic arterial blood pressure); GO:0031941(cellular_component:filamentous actin); GO:00300…				ENOG4110Q5P(S:Function unknown); COG5069(Z:Cytoskeleton)	ENOG4110Q5P(-); COG5069(Microtubule associated monoxygenase, calponin and LIM domain containing)
ENSG00000280216	AL022326.2	TEC	406	1	3	0.38	1.36	3.65639	1.87042	0.226487	0.431994	no	up	XP_007974022.1(PREDICTED: synaptogyrin-1 isoform X3 [Chlorocebus sabaeus])
ENSG00000173080	RXFP4	relaxin family peptide/INSL5 receptor 4 [Source:HGNC Symbol;Acc:HGNC:14666]	1450	1	3	0.04	0.16	3.65639	1.87042	0.226487	0.431994	no	up	BAC05844.1(seven transmembrane helix receptor [Homo sapiens])	GO:0008528(molecular_function:G-protein coupled peptide receptor activity); GO:0004930(molecular_function:G-protein coupled receptor activity); GO:0005515(molecular_function:protein binding); GO:0009897(cellular_component:external side of plasma membrane); GO:0019722(biological_process:calcium-mediated signaling); GO:0019956(molecular_function:chemokine binding); GO:0019957(molecular_function:C-C…	K08398	RXFP4, RLN3R2	map04080(Neuroactive ligand-receptor interaction); map04926(Relaxin signaling pathway)	ENOG410XRW9(S:Function unknown)	ENOG410XRW9(kiaa0907)	PF00001.21(7tm_1:7 transmembrane receptor (rhodopsin family))	sp|Q8TDU9|RL3R2_HUMAN(Relaxin-3 receptor 2 OS=Homo sapiens OX=9606 GN=RXFP4 PE=1 SV=1)	339403
ENSG00000286362	AP005717.2	novel transcript, antisense to DSCC1	1037	1	3	0.07	0.25	3.65639	1.87042	0.226487	0.431994	no	up
[truncated: 60,085 more rows]
